# Supplementary material for: Transcription Factor PLAGL1 Is Associated with Angiogenic Gene Expression in the Placenta
Source: Int J Mol Sci. 2020 Nov 6;21(21):8317. doi: 10.3390/ijms21218317 (PMC7664191; doi:10.3390/ijms21218317)
Supplement: Supplementary file 1 [file ijms-21-08317-s001.zip]

Archive with 7 entries (4 files):
- supplementaryMaterial/
- supplementaryMaterial/Starks_SupplementalFigures_V5.docx
- __MACOSX/
- __MACOSX/supplementaryMaterial/
- __MACOSX/supplementaryMaterial/._Starks_SupplementalFigures_V5.docx
- supplementaryMaterial/Starks_SupplementalTables_V4.xlsx
- __MACOSX/supplementaryMaterial/._Starks_SupplementalTables_V4.xlsx
