# Supplementary material for: Transcription Factor PLAGL1 Is Associated with Angiogenic Gene Expression in the Placenta
Source: Int J Mol Sci. 2020 Nov 6;21(21):8317. doi: 10.3390/ijms21218317 (PMC7664191; doi:10.3390/ijms21218317)
Supplement: Supplementary file 1 [file ijms-21-08317-s001.zip › supplementaryMaterial/Starks_SupplementalTables_V4.xlsx]

## Sheet: Table 1
E9.5-specific enhancer gene ontology terms
This table contains the top 20 gene ontology terms associated with the e9.5-specific enhancers. The bolded terms are shown in figure 1.
Go Biological Process
Term Name	Binom Rank	Binom Raw P-Value	Binom FDR Q-Val	Binom Fold Enrichment	Binom Observed Region Hits	Binom Region Set Coverage	Hyper Rank	Hyper FDR Q-Val	Hyper Fold Enrichment	Hyper Observed Gene Hits	Hyper Total Genes	Hyper Gene Set Coverage
placenta development	48	4.68121e-20	9.80712e-18	3.0754	91	0.0426229	115	1.63947e-06	2.29339	47	151	0.0163535
actin cytoskeleton organization	59	2.62658e-16	4.47675e-14	2.20913	130	0.0608899	242	0.00243389	1.61493	64	292	0.0222686
actin filament-based process	62	2.80443e-15	4.54861e-13	2.10987	134	0.0627635	229	0.00185337	1.60587	68	312	0.0236604
actin filament organization	71	2.15666e-12	3.05456e-10	2.79687	62	0.0290398	337	0.0138726	1.93145	27	103	0.00939457
posttranscriptional regulation of gene expression	77	5.19048e-12	6.77863e-10	2.03388	112	0.052459	291	0.00552814	1.51036	74	361	0.0257481
response to decreased oxygen levels	83	2.45827e-11	2.97835e-09	2.2711	82	0.0384075	285	0.00537397	1.73368	44	187	0.0153097
response to oxygen levels	86	3.23089e-11	3.77788e-09	2.24501	83	0.0388759	292	0.00555358	1.71796	45	193	0.0156576
regulation of gene expression, epigenetic	88	4.13147e-11	4.72114e-09	3.23289	44	0.0206089	326	0.0112805	1.90782	29	112	0.0100905
embryonic placenta development	93	7.34927e-11	7.94669e-09	2.63262	59	0.0276347	202	0.000744305	2.21044	30	100	0.0104384
peptidyl-lysine modification	103	2.47107e-10	2.41253e-08	2.80772	50	0.0234192	452	0.0486435	1.70034	30	130	0.0104384
response to hypoxia	105	3.12695e-10	2.99472e-08	2.19948	78	0.036534	307	0.00784232	1.71259	43	185	0.0149617
erythrocyte homeostasis	107	5.90127e-10	5.54609e-08	3.2164	39	0.018267	262	0.00377628	2.25956	23	75	0.00800278
response to fluid shear stress	110	6.80473e-10	6.22076e-08	4.16639	28	0.0131147	402	0.0350406	3.27472	8	18	0.00278358
regulation of transcription from RNA polymerase II promoter in response to stress	113	1.18826e-09	1.05745e-07	6.02249	19	0.0088993	440	0.0455636	3.43846	7	15	0.00243563
erythrocyte differentiation	115	3.43596e-09	3.00452e-07	3.12323	37	0.0173302	257	0.00360858	2.3157	22	70	0.00765484
cellular response to peptide hormone stimulus	119	5.38267e-09	4.54858e-07	2.47143	53	0.0248244	222	0.00155883	2.02029	34	124	0.0118302
epithelial cell differentiation involved in kidney development	122	6.16617e-09	5.08254e-07	3.87216	27	0.0126464	449	0.0467607	2.88318	9	23	0.00313152
regulation of cell shape	125	1.14894e-08	9.24302e-07	2.54558	48	0.0224824	268	0.00412708	2.06308	28	100	0.00974252
regulation of protein complex assembly	128	1.21977e-08	9.58279e-07	2.0507	75	0.0351288	163	0.000148325	1.91722	51	196	0.0177453
cellular response to insulin stimulus	133	2.2352e-08	1.69001e-06	2.57926	45	0.0210773	256	0.00356721	2.08392	28	99	0.00974252
Mouse Phenotype
abnormal renal glomerulus morphology	32	6.62343e-17	1.64116e-14	2.16571	141	0.0660421	69	1.51905e-08	2.02747	82	298	0.0285317
cortical renal glomerulopathies	35	1.18234e-16	2.67851e-14	2.7786	87	0.0407494	203	7.53496e-05	1.99024	47	174	0.0163535
abnormal renal corpuscle morphology	37	1.70446e-16	3.65261e-14	2.0879	149	0.0697892	62	5.32986e-09	2.01365	88	322	0.0306194
abnormal placenta morphology	38	3.0153e-16	6.29167e-14	2.00628	161	0.0754098	76	2.30489e-08	1.88041	98	384	0.0340988
abnormal placental labyrinth vasculature morphology	43	5.46937e-15	1.00853e-12	3.3835	58	0.0271663	173	3.19893e-05	2.48274	31	92	0.0107864
abnormal skin physiology	47	5.13972e-14	8.67081e-12	2.10217	123	0.0576112	103	8.28077e-07	1.91119	76	293	0.026444
abnormal fibroblast migration	50	6.76306e-14	1.07249e-11	4.10845	42	0.0196721	236	0.000209833	3.27472	16	36	0.00556715
abnormal placenta labyrinth morphology	54	4.17254e-13	6.12668e-11	2.40742	86	0.040281	132	7.0275e-06	2.11728	50	174	0.0173974
abnormal renal glomerulus basement membrane thickness	55	6.33121e-13	9.1273e-11	4.38838	36	0.0168618	592	0.0178784	2.45604	13	39	0.00452331
abnormal placenta vasculature	57	8.42152e-13	1.17148e-10	2.59452	73	0.034192	146	1.26976e-05	2.28469	40	129	0.0139179
decreased fibroblast cell migration	65	3.51846e-12	4.29198e-10	3.93722	38	0.0177986	248	0.000277537	3.34915	15	33	0.00521921
abnormal renal glomerulus basement membrane morphology	66	3.86673e-12	4.64535e-10	3.75956	40	0.0187354	511	0.010039	2.3578	16	50	0.00556715
decreased cell migration	67	4.94398e-12	5.85087e-10	3.8909	38	0.0177986	263	0.000409647	3.25065	15	34	0.00521921
abnormal cell adhesion	74	1.45303e-11	1.5569e-09	3.40063	43	0.0201405	283	0.000614453	2.57884	21	60	0.00730689
increased renal glomerulus basement membrane thickness	80	7.37091e-11	7.30549e-09	4.07555	32	0.0149883	688	0.0303488	2.38966	12	37	0.00417537
increased cell proliferation	81	8.53054e-11	8.35045e-09	2.10032	92	0.0430913	200	7.2365e-05	1.89466	54	210	0.0187891
extramedullary hematopoiesis	86	1.40882e-10	1.2989e-08	2.43386	66	0.0309133	281	0.00057665	1.92416	41	157	0.0142658
abnormal keratinocyte physiology	87	1.60041e-10	1.45858e-08	2.77655	52	0.024356	227	0.00015289	2.37418	29	90	0.0100905
abnormal liver parenchyma morphology	88	1.73402e-10	1.56239e-08	2.27094	75	0.0351288	158	1.81465e-05	2.01654	52	190	0.0180933
glomerulosclerosis	92	3.64766e-10	3.14373e-08	3.05707	43	0.0201405	336	0.00184425	2.29009	23	74	0.00800278

## Sheet: Table 2
E9.5 highly expressed, upregualted transcription factors
Gene	e7.5 expr.	e9.5 expr.	log2(Fold)	q-value		Parameters
Atf3	2.41601	12.1196	2.32664	0.000163584		e9.5 expr	≥ 10
Batf3	9.21619	32.7749	1.83035	0.000163584		log2(Fold)	≥ 1
Bbx	6.82825	32.7695	2.26277	0.000163584		q-value	≤ 0.05
Bhlhe40	6.78524	32.3949	2.2553	0.000163584
Cdip1	6.23488	16.9698	1.44453	0.000163584
Cux1	4.76585	16.1442	1.76021	0.000163584
Elf1	5.73045	16.3624	1.51366	0.000163584
Esx1	0.810163	18.1136	4.48272	0.000163584
Ets1	2.17326	10.4448	2.26485	0.000163584
Gata1	1.05833	10.1102	3.25594	0.000163584
Gcm1	0.1	14.136	8	0.000163584
Grhl1	3.9939	12.063	1.59472	0.000163584
Hmgb3	2.4912	10.5611	2.08384	0.000163584
Id2	16.5966	39.0219	1.2334	0.000163584
Id3	5.79583	25.4849	2.13656	0.000163584
Irf2	5.45476	12.9669	1.24925	0.000163584
Klf11	5.49685	14.3639	1.38577	0.000163584
Mlxip	6.62686	16.8042	1.34242	0.000163584
Ncor2	7.90422	15.909	1.00915	0.000163584
Ovol2	1.42302	11.8168	3.05381	0.000163584
Peg3	29.3361	115.882	1.9819	0.000163584
Pias3	6.78041	16.3483	1.2697	0.000163584
Plagl1	0.985674	45.2622	5.52105	0.000163584
Pou2f3	2.55403	10.7123	2.06843	0.000163584
Pparg	12.0011	76.2501	2.66757	0.000163584
Rhox12	0.688968	83.4449	6.92024	0.000163584
Rhox6	151.924	1561.59	3.36159	0.000163584
Rhox9	80.8586	1347.65	4.0589	0.000163584
Smad5	6.84165	18.019	1.3971	0.000163584
Tead2	11.5759	37.9931	1.71462	0.000163584
Tead3	12.4777	31.612	1.34112	0.000163584
Tfeb	5.27548	37.4685	2.82831	0.000163584
Tulp1	0.334718	10.1393	4.92086	0.000163584
Zbtb7b	4.21248	12.7374	1.59633	0.000163584
Zfp362	4.25661	19.089	2.16497	0.000163584
Zfp655	24.8474	51.2775	1.04523	0.000163584
Zfpm1	1.4233	10.3581	2.86344	0.000163584

## Sheet: Table 3
Samples used for Plagl1 expression in GDM placentas
	Males	Females
Control	8	3
GDM	5	5

## Sheet: Table 4
DESeq2 output
Gene	baseMean	log2FoldChange	lfcSE	stat	pvalue	padj		log2FoldChange > 0 : Expression decreaed after knockdown
1/2-SBSRNA4	10.2948	-1.48677	0.459853	-3.23314	0.00122439	0.00275445		log2FoldChange < 0 : Expression increased after knockdown
A1BG	145.695	-0.243093	0.115698	-2.1011	0.035632	0.0591602
A1BG-AS1	28.3155	-0.699744	0.258091	-2.71124	0.0067033	0.0131498
A2LD1	16.8828	-0.41946	0.43325	-0.968171	0.332959	0.415705
A4GALT	208.717	0.189589	0.111997	1.6928	0.0904939	0.135152
AAAS	1350.54	-0.188662	0.0569736	-3.31139	0.000928326	0.0021317
AACS	989.627	-0.20333	0.0598783	-3.39573	0.00068447	0.00161055
AADAT	316.33	-0.0773083	0.0985345	-0.784581	0.432699	0.517624
AAGAB	1428.68	-0.344287	0.0977898	-3.52069	0.000430433	0.00104674
AAK1	1521.57	0.0424817	0.0957593	0.44363	0.65731	0.726663
AAMP	2616.14	0.0903639	0.0743714	1.21504	0.224352	0.296619
AANAT	7.99267	-0.567876	0.533668	-1.0641	0.287283	0.367291
AARS	2793.37	0.18862	0.0706111	2.67126	0.0075568	0.0146285
AARS2	760.06	0.0110232	0.0715696	0.154021	0.877593	0.907101
AARSD1	619.745	0.0134513	0.0835504	0.160996	0.872096	0.902927
AASDH	188.624	-0.00101595	0.111709	-0.00909456	0.992744	0.994154
AASDHPPT	799.718	1.00904	0.0905179	11.1474	7.37239e-29	1.80709e-27
AASS	551.943	1.20456	0.121178	9.94046	2.77532e-23	4.62189e-22
AATF	2279.62	0.520922	0.0792104	6.57644	4.8184e-11	2.78876e-10
AATK	149.046	-0.472918	0.15248	-3.1015	0.0019254	0.00419614
ABAT	43.2344	0.146682	0.245618	0.597195	0.550377	0.629458
ABCA1	802.869	0.882047	0.0977384	9.02456	1.80416e-19	2.2427e-18
ABCA10	10.9037	-0.455952	0.365634	-1.24702	0.212391	0.283029
ABCA11P	138.46	-0.321452	0.127596	-2.51931	0.0117587	0.0218236
ABCA12	5.24053	0.0678212	0.694572	0.0976446	0.922214	0.940769
ABCA13	12.6029	0.438743	0.599881	0.731384	0.464545	0.548583
ABCA17P	11.615	-0.953461	0.449835	-2.11958	0.0340416	0.0568127
ABCA2	868.464	0.274852	0.0845377	3.25124	0.00114905	0.0025976
ABCA3	890.418	0.140579	0.107933	1.30246	0.19276	0.26067
ABCA5	429.016	-0.683045	0.196731	-3.47197	0.000516654	0.00124193
ABCA7	367.115	-0.716543	0.139533	-5.13529	2.81703e-07	1.06911e-06
ABCA8	29.9132	0.622266	0.288511	2.15682	0.0310198	0.0522348
ABCB10	712.519	-0.421785	0.0693507	-6.08191	1.18756e-09	5.95794e-09
ABCB6	204.203	0.0745038	0.140126	0.531692	0.594939	0.671245
ABCB7	318.905	0.0950246	0.0734706	1.29337	0.195883	0.264049
ABCB8	713.056	0.208536	0.0770971	2.70484	0.00683367	0.0133901
ABCB9	270.839	-0.228115	0.103181	-2.21083	0.0270479	0.046278
ABCC1	1409.83	1.33985	0.0732858	18.2825	1.14078e-74	3.92774e-72
ABCC10	503.723	0.189854	0.0827693	2.29378	0.0218033	0.0381422
ABCC2	26.9333	0.463966	0.291809	1.58996	0.111843	0.162704
ABCC3	23.2905	0.17856	0.291893	0.61173	0.540716	0.620951
ABCC4	570.06	0.677356	0.080603	8.40361	4.32963e-17	4.37544e-16
ABCC5	1677.4	-1.10527	0.0790968	-13.9736	2.25885e-44	1.54826e-42
ABCC6	34.0511	-0.277367	0.308613	-0.898755	0.368783	0.453211
ABCC8	11.9234	-0.722718	0.559227	-1.29235	0.196236	0.264404
ABCD1	136.666	-0.857496	0.170184	-5.03863	4.6888e-07	1.72338e-06
ABCD3	844.819	0.448853	0.100617	4.46103	8.15667e-06	2.54767e-05
ABCD4	758.197	-0.44059	0.0738528	-5.96579	2.43449e-09	1.17288e-08
ABCE1	2854.12	0.715203	0.0838178	8.53283	1.42812e-17	1.49952e-16
ABCF1	12.159	-0.0930972	0.538213	-0.172975	0.862671	0.895265
ABCF2	1652.69	0.0557731	0.0805481	0.69242	0.488674	0.571423
ABCF3	1078.53	0.108588	0.0755466	1.43736	0.150615	0.210526
ABCG1	88.0501	-0.686228	0.182697	-3.75609	0.000172587	0.000444839
ABCG2	39.0683	-0.928263	0.228461	-4.06311	4.84228e-05	0.000136371
ABCG4	45.7883	-0.54707	0.215411	-2.53966	0.0110962	0.0207294
ABHD1	13.1876	-0.687612	0.383054	-1.79508	0.0726411	0.111284
ABHD10	472.81	1.4476	0.0901336	16.0606	4.81864e-58	7.58935e-56
ABHD11	150.841	0.0614672	0.123858	0.496271	0.619703	0.693111
ABHD12	1703.04	-0.0238874	0.0922083	-0.259059	0.79559	0.841276
ABHD13	294.778	-0.522894	0.0902347	-5.79482	6.83933e-09	3.13003e-08
ABHD14A	176.622	-0.4726	0.119955	-3.93982	8.15416e-05	0.000221631
ABHD14B	690.796	-0.0026849	0.111202	-0.0241443	0.980738	0.985397
ABHD15	584.194	-0.71954	0.0767776	-9.37174	7.13493e-21	9.83544e-20
ABHD16B	131.753	-0.374102	0.134586	-2.77965	0.00544174	0.0108607
ABHD2	2269.85	-0.153985	0.0664703	-2.31661	0.0205252	0.0361413
ABHD3	423.559	-0.340883	0.0887454	-3.84114	0.000122464	0.000324169
ABHD4	455.607	0.0325971	0.0906956	0.359412	0.719287	0.780664
ABHD5	504.176	-0.632459	0.082018	-7.71123	1.24615e-14	1.01929e-13
ABHD6	186.305	-0.228477	0.122786	-1.86077	0.0627764	0.0977601
ABHD8	793.7	-0.665219	0.0838785	-7.93074	2.1784e-15	1.88935e-14
ABI1	1281.37	-0.460379	0.0534288	-8.61668	6.89244e-18	7.45925e-17
ABI2	1706.62	0.00624689	0.0755659	0.0826682	0.934115	0.949508
ABI3	63.6752	0.722967	0.265169	2.72644	0.00640222	0.0126044
ABI3BP	32.7051	-0.374353	0.235464	-1.58985	0.111869	0.162725
ABL1	2264.33	0.0814155	0.0700169	1.1628	0.244912	0.320311
ABL2	2085.53	0.506531	0.0803094	6.30724	2.84058e-10	1.51549e-09
ABLIM1	221.334	-0.0904772	0.155749	-0.580917	0.561296	0.63966
ABLIM2	29.0254	-0.201755	0.263148	-0.7667	0.44326	0.527656
ABLIM3	138.341	0.175767	0.201188	0.873645	0.382311	0.466853
ABR	2407.21	-0.0559698	0.0538882	-1.03863	0.298978	0.380044
ABT1	774.237	-0.0545015	0.089585	-0.608377	0.542937	0.622874
ABTB1	290.081	-1.05917	0.0928851	-11.403	4.03817e-30	1.087e-28
ABTB2	422.471	0.58675	0.0921298	6.36873	1.90601e-10	1.03706e-09
ACAA1	462.796	-0.192885	0.0812932	-2.37271	0.0176583	0.0315128
ACAA2	725.598	0.00392527	0.0966787	0.0406012	0.967614	0.975587
ACACA	2838.9	0.535478	0.103295	5.18399	2.17187e-07	8.31728e-07
ACACB	329.611	-0.446935	0.150847	-2.96282	0.0030483	0.00640871
ACAD10	339.61	-0.10514	0.11772	-0.893137	0.371784	0.456406
ACAD11	25.1159	0.417142	0.24133	1.72851	0.0838965	0.126254
ACAD8	525.662	-0.301292	0.0836633	-3.60124	0.000316706	0.000785399
ACAD9	888.015	0.232764	0.0575714	4.04306	5.27586e-05	0.000147626
ACADM	776.879	0.0624439	0.0739616	0.844275	0.398516	0.482738
ACADS	390.047	-0.614956	0.0964676	-6.37474	1.83276e-10	9.99781e-10
ACADSB	334.621	0.493372	0.089591	5.50694	3.65127e-08	1.54009e-07
ACADVL	6147.5	-0.0185799	0.0618174	-0.30056	0.76375	0.817593
ACAN	8.73732	-0.414583	0.604607	-0.685706	0.492898	0.575366
ACAP1	40.2444	0.0780727	0.21375	0.365253	0.714923	0.776782
ACAP2	940.141	0.83823	0.107176	7.82106	5.23799e-15	4.38871e-14
ACAP3	475.229	-0.26923	0.0893059	-3.01469	0.00257238	0.00549
ACAT1	2018.99	0.731994	0.0824831	8.87448	7.02621e-19	8.31519e-18
ACAT2	1111.34	1.09676	0.0961557	11.4061	3.89862e-30	1.05135e-28
ACBD3	1116.85	-0.0906527	0.059507	-1.5234	0.12766	0.182629
ACBD4	192.041	-0.786202	0.10747	-7.31556	2.56307e-13	1.8656e-12
ACBD5	912.732	-0.0229453	0.0837414	-0.274002	0.784083	0.832976
ACBD6	953.28	0.187023	0.0636091	2.9402	0.00328004	0.0068444
ACBD7	354.082	-0.170437	0.127574	-1.33599	0.181552	0.247434
ACCN2	523.095	-0.408396	0.0934404	-4.37066	1.23874e-05	3.79151e-05
ACCN3	119.366	-0.519843	0.115516	-4.50016	6.79026e-06	2.14121e-05
ACCN4	6.46214	-1.57228	0.52301	-3.00621	0.00264523	0.00563167
ACCS	51.8758	-0.596499	0.256188	-2.32836	0.0198929	0.035135
ACD	424.977	-0.180535	0.0927335	-1.94682	0.0515563	0.0821715
ACE	52.345	0.274882	0.242581	1.13316	0.257148	0.334042
ACER2	42.6688	1.2525	0.2078	6.02746	1.66561e-09	8.19248e-09
ACER3	631.409	-0.239949	0.0814243	-2.94689	0.00320986	0.00671404
ACHE	9.86932	-0.118221	0.35875	-0.329536	0.74175	0.799477
ACIN1	3606.02	0.0609228	0.0460816	1.32206	0.186148	0.252813
ACLY	6313.85	1.17152	0.0641966	18.249	2.10806e-74	6.78474e-72
ACO1	1235.65	0.35027	0.0914732	3.82921	0.000128555	0.00033908
ACO2	1108.36	-0.127019	0.0516419	-2.45961	0.013909	0.0253835
ACOT1	48.6057	0.113951	0.16988	0.670775	0.502364	0.583837
ACOT11	26.9596	0.239176	0.257313	0.929512	0.352624	0.436225
ACOT13	394.73	0.668876	0.116141	5.75918	8.45258e-09	3.83279e-08
ACOT2	295.28	-0.109275	0.0802988	-1.36086	0.173558	0.237897
ACOT7	1470.57	0.315028	0.0638072	4.93719	7.92564e-07	2.82609e-06
ACOT8	335.969	-0.329079	0.0878102	-3.74762	0.000178522	0.000458858
ACOT9	778.898	0.446676	0.103114	4.33185	1.47861e-05	4.48032e-05
ACOX1	932.903	-0.532189	0.063709	-8.35344	6.6304e-17	6.57048e-16
ACOX2	20.7148	1.70665	0.420982	4.05397	5.03549e-05	0.000141516
ACOX3	312.081	0.398947	0.0922249	4.32581	1.51975e-05	4.59462e-05
ACP1	1670.72	0.732968	0.0706409	10.376	3.18952e-25	6.06172e-24
ACP2	890.012	-0.588571	0.0703115	-8.37091	5.71757e-17	5.69258e-16
ACP5	6.83771	-0.898633	0.547202	-1.64223	0.100542	0.148008
ACP6	327.694	-0.784551	0.0933208	-8.40703	4.20518e-17	4.25839e-16
ACPL2	663.49	-0.539011	0.083214	-6.47741	9.3312e-11	5.25479e-10
ACPT	22.4007	-0.556521	0.331942	-1.67656	0.0936285	0.139221
ACRBP	20.5828	-1.83264	0.372174	-4.92413	8.47354e-07	3.01058e-06
ACRC	32.0232	0.292831	0.248274	1.17947	0.238211	0.312708
ACRV1	6.0666	1.00713	0.470374	2.14113	0.0322632	0.0540764
ACSBG1	6.88212	-0.981216	0.490261	-2.00141	0.0453479	0.0733504
ACSBG2	11.8491	0.323448	0.395631	0.817549	0.413615	0.497528
ACSF2	610.879	-0.0940538	0.0757326	-1.24192	0.214266	0.28504
ACSF3	400.512	-0.250387	0.0878163	-2.85126	0.0043546	0.00886061
ACSL1	724.779	-0.322146	0.0610555	-5.27628	1.31833e-07	5.19229e-07
ACSL3	1698.74	-0.200762	0.0781623	-2.56852	0.0102133	0.0192401
ACSL4	1188.38	0.913917	0.0885952	10.3156	5.98753e-25	1.12068e-23
ACSL5	11.2748	-0.271646	0.334258	-0.812682	0.4164	0.500309
ACSS1	254.995	-0.435011	0.0903956	-4.8123	1.49201e-06	5.12272e-06
ACSS2	409.004	0.0778515	0.109616	0.71022	0.477568	0.561187
ACTA1	6.23184	0.55526	0.480685	1.15514	0.248032	0.323762
ACTA2	38.7684	-0.176427	0.261257	-0.675302	0.499484	0.581455
ACTB	60389.1	0.787377	0.0819266	9.61076	7.20182e-22	1.07266e-20
ACTBL2	15.719	-1.52333	0.366788	-4.15316	3.27918e-05	9.45439e-05
ACTC1	9.49722	0.457685	0.420803	1.08765	0.276751	0.355761
ACTG1	23619.2	1.02442	0.0908768	11.2726	1.79258e-29	4.59951e-28
ACTG2	34.9125	0.301371	0.258372	1.16642	0.243444	0.318672
ACTL10	13.0579	-0.106462	0.391113	-0.272202	0.785467	0.834146
ACTL6A	2147.61	-0.0313289	0.0499095	-0.627714	0.530191	0.610997
ACTN1	13483.8	1.30942	0.0803326	16.3	9.87235e-60	1.71953e-57
ACTN2	5.63185	0.620721	0.50832	1.22112	0.22204	0.293955
ACTN4	6545.5	0.459011	0.0721925	6.35815	2.04196e-10	1.10777e-09
ACTR10	1509.09	0.207947	0.0519144	4.00557	6.18687e-05	0.000171273
ACTR1A	3010.4	-0.113341	0.040088	-2.8273	0.00469428	0.00947366
ACTR1B	1460.17	-0.6114	0.0589801	-10.3662	3.5329e-25	6.69713e-24
ACTR2	4751	0.741326	0.100546	7.373	1.6683e-13	1.23558e-12
ACTR3	2737.62	0.357607	0.100982	3.54127	0.000398199	0.000972507
ACTR3B	92.5073	0.240271	0.134818	1.78218	0.0747191	0.114102
ACTR3C	11.3861	0.245031	0.384765	0.636833	0.524234	0.605168
ACTR5	606.689	-0.17447	0.0725304	-2.40548	0.0161513	0.0290689
ACTR6	641.211	-0.517863	0.0698811	-7.41063	1.25701e-13	9.418e-13
ACTR8	463.04	0.084343	0.0714696	1.18012	0.237951	0.312394
ACVR1	391.815	-0.884594	0.0858357	-10.3057	6.64269e-25	1.2386e-23
ACVR1B	927.708	-0.799565	0.0734878	-10.8802	1.43186e-27	3.18776e-26
ACVR2A	262.396	-0.417052	0.102529	-4.06767	4.74865e-05	0.000133912
ACVR2B	414.286	0.729637	0.0900576	8.10189	5.4113e-16	4.97295e-15
ACVRL1	14.1571	-1.27349	0.442826	-2.87583	0.00402965	0.00825958
ACY1	10.6841	0.5021	0.422111	1.1895	0.234243	0.308072
ACYP1	319.573	-0.730929	0.103333	-7.07356	1.51006e-12	1.01206e-11
ACYP2	45.499	-0.791217	0.231337	-3.42019	0.000625777	0.00148305
ADA	814.732	0.258194	0.0940561	2.74511	0.00604914	0.0119697
ADAL	371.224	-0.749581	0.095715	-7.83139	4.82512e-15	4.05886e-14
ADAM1	66.4371	-0.476886	0.162699	-2.93109	0.00337773	0.00702943
ADAM10	1729.08	1.14261	0.0767783	14.882	4.31613e-50	4.17649e-48
ADAM11	617.876	0.251206	0.0895576	2.80496	0.00503226	0.0101021
ADAM12	237.619	1.60048	0.154199	10.3793	3.07985e-25	5.86082e-24
ADAM15	682.804	0.199651	0.0807602	2.47215	0.0134304	0.0246147
ADAM17	1672.57	-0.462604	0.0778058	-5.94562	2.75408e-09	1.32041e-08
ADAM19	3930.06	0.869052	0.105905	8.20593	2.28812e-16	2.17291e-15
ADAM20	4.53818	1.38121	0.698849	1.97641	0.0481085	0.0773341
ADAM21	15.5803	-0.317875	0.381057	-0.834192	0.404173	0.488312
ADAM22	236.224	-0.708592	0.151319	-4.68278	2.83014e-06	9.38835e-06
ADAM23	78.8956	0.741372	0.188777	3.92724	8.59255e-05	0.000232692
ADAM33	414.431	0.989036	0.124051	7.97279	1.55131e-15	1.36142e-14
ADAM8	80.2848	-0.337797	0.160768	-2.10114	0.0356286	0.0591602
ADAM9	5437.28	0.405686	0.0574872	7.05698	1.70165e-12	1.13176e-11
ADAMTS1	452.621	-0.124073	0.130654	-0.94963	0.342301	0.425647
ADAMTS10	203.395	-0.648935	0.124339	-5.21909	1.79806e-07	6.96867e-07
ADAMTS12	995.073	0.678726	0.0875493	7.7525	9.01018e-15	7.44396e-14
ADAMTS13	103.597	-0.615477	0.16816	-3.66007	0.000252145	0.000632177
ADAMTS14	36.8536	-0.075129	0.237005	-0.316993	0.751249	0.807312
ADAMTS15	542.658	0.414983	0.145338	2.8553	0.0042996	0.00875932
ADAMTS16	66.5118	1.4334	0.245012	5.8503	4.9069e-09	2.28484e-08
ADAMTS17	16.0736	0.212896	0.408216	0.521529	0.601998	0.677497
ADAMTS2	391.761	-0.198859	0.0748927	-2.65525	0.00792493	0.0152891
ADAMTS3	158.472	0.25087	0.115135	2.17893	0.029337	0.0497804
ADAMTS5	52.6601	0.276366	0.282424	0.97855	0.327802	0.41055
ADAMTS6	126.438	1.17824	0.31067	3.79257	0.000149096	0.000388756
ADAMTS7	316.494	-0.725062	0.118405	-6.12356	9.15053e-10	4.65545e-09
ADAMTSL1	135.566	0.861018	0.214559	4.01296	5.99612e-05	0.000166365
ADAMTSL3	85.9228	0.308157	0.144611	2.13093	0.0330946	0.0553259
ADAMTSL4	463.03	0.438544	0.144546	3.03394	0.00241386	0.00517481
ADAMTSL5	230.996	-0.376078	0.124165	-3.02886	0.00245475	0.00525713
ADAP1	441.395	0.446423	0.08535	5.2305	1.69054e-07	6.5657e-07
ADAP2	194.654	-0.102826	0.119123	-0.863193	0.388031	0.472707
ADAR	5454.24	-0.311253	0.0521684	-5.96631	2.42672e-09	1.16952e-08
ADARB1	1249.34	0.584656	0.0747369	7.82286	5.16385e-15	4.33149e-14
ADAT1	241.5	-0.244786	0.0962118	-2.54424	0.0109515	0.0204952
ADAT2	145.637	0.128001	0.119653	1.06977	0.284721	0.364551
ADAT3	107.686	-1.30154	0.138238	-9.4152	4.72178e-21	6.58248e-20
ADC	113.744	-0.170621	0.121557	-1.40363	0.160428	0.22262
ADCK1	44.4804	-0.388645	0.208036	-1.86816	0.0617394	0.0963174
ADCK2	508.53	-0.83367	0.0748202	-11.1423	7.80622e-29	1.91026e-27
ADCK3	750.506	-0.574566	0.0820277	-7.00454	2.47798e-12	1.62762e-11
ADCK4	420.008	-0.125951	0.0823243	-1.52994	0.126032	0.180682
ADCK5	328.651	-0.573282	0.101411	-5.65304	1.57636e-08	6.92727e-08
ADCY1	927.522	-0.891275	0.0900095	-9.902	4.08013e-23	6.66736e-22
ADCY10	5.58138	-0.512813	0.809693	-0.633342	0.52651	0.607417
ADCY3	1456.07	-0.172638	0.0721488	-2.3928	0.0167202	0.0299869
ADCY5	26.959	-0.281447	0.27767	-1.0136	0.310771	0.392541
ADCY6	1559.04	-0.647709	0.0646036	-10.0259	1.17298e-23	2.00763e-22
ADCY7	496.153	0.85609	0.114613	7.46941	8.05545e-14	6.12852e-13
ADCY9	931.842	-0.272984	0.0924015	-2.95432	0.00313356	0.00657208
ADD1	4669.07	-0.0601028	0.0487515	-1.23284	0.217636	0.288796
ADD2	1025.63	0.44658	0.0736463	6.06385	1.32898e-09	6.61365e-09
ADD3	1478.35	0.00453654	0.0912962	0.0496904	0.960369	0.970199
ADH5	1352.36	0.664126	0.0738092	8.99787	2.30144e-19	2.83232e-18
ADHFE1	41.1453	-0.274314	0.258998	-1.05914	0.289537	0.369917
ADI1	1418.08	1.2855	0.0881501	14.5831	3.59749e-48	3.09656e-46
ADIPOR1	869.16	1.0434	0.0718994	14.512	1.01748e-47	8.51062e-46
ADIPOR2	4289.82	-0.5133	0.0616824	-8.32167	8.6733e-17	8.50386e-16
ADK	1075.82	0.275179	0.084244	3.26645	0.00108904	0.00247366
ADM	1985.81	0.962168	0.202614	4.74876	2.04664e-06	6.91793e-06
ADM2	133.221	-0.568885	0.135083	-4.21139	2.53803e-05	7.4407e-05
ADNP	3874.81	-0.262382	0.0658074	-3.98713	6.68787e-05	0.000184178
ADNP2	778.611	-0.0163189	0.0645163	-0.252942	0.800313	0.844883
ADO	585.83	-0.535838	0.0744746	-7.19492	6.24989e-13	4.36255e-12
ADORA1	191.235	0.360838	0.103239	3.49516	0.000473781	0.00114463
ADORA2A	54.6197	-0.664552	0.209192	-3.17675	0.00148936	0.00330287
ADORA2B	555.342	0.622105	0.115477	5.38727	7.15358e-08	2.90559e-07
ADPGK	1565.52	0.0656597	0.0801396	0.819316	0.412606	0.496475
ADPRH	9.93208	0.11448	0.395797	0.289239	0.772398	0.824289
ADPRHL1	32.9503	-0.80007	0.242439	-3.30009	0.000966549	0.00221273
ADPRHL2	662.495	-0.432289	0.0937245	-4.61233	3.98177e-06	1.29418e-05
ADRA1B	15.5208	0.687381	0.33134	2.07455	0.0380284	0.0626681
ADRA1D	22.9733	0.487558	0.372072	1.31039	0.190066	0.257614
ADRA2A	6.26434	-0.366577	0.605684	-0.605228	0.545027	0.624836
ADRA2B	13.2969	-1.73624	0.388645	-4.46741	7.91716e-06	2.47861e-05
ADRA2C	191.211	0.230791	0.153303	1.50546	0.132206	0.188296
ADRB1	38.1804	-0.107927	0.245916	-0.438876	0.660751	0.729456
ADRB2	13.2227	0.648036	0.348242	1.86088	0.0627612	0.0977467
ADRBK1	1688.96	-0.923371	0.0665319	-13.8786	8.53553e-44	5.61638e-42
ADRBK2	340.47	0.0779285	0.0836359	0.931759	0.351461	0.434987
ADRM1	4024.4	-0.140463	0.105637	-1.32967	0.183626	0.24987
ADSL	1825.51	0.601646	0.0858507	7.00806	2.41653e-12	1.58867e-11
ADSS	1270	0.934265	0.0608021	15.3657	2.78224e-53	3.21806e-51
ADSSL1	52.6335	-0.0736471	0.210312	-0.35018	0.726204	0.786499
ADTRP	8.28504	1.67417	0.495774	3.37689	0.000733113	0.00171546
AEBP1	414.09	0.322637	0.161406	1.99892	0.0456171	0.0737374
AEBP2	548.253	-0.14174	0.08923	-1.58848	0.112178	0.16309
AEN	1046.27	0.451544	0.120215	3.75614	0.000172557	0.000444839
AES	4390.71	-0.026076	0.0572866	-0.455185	0.648976	0.718838
AFAP1	3139.1	0.491874	0.0769718	6.39032	1.65543e-10	9.07392e-10
AFAP1-AS1	26.8908	0.826218	0.295451	2.79646	0.00516655	0.0103484
AFAP1L1	231.58	0.0100311	0.131823	0.0760955	0.939343	0.953708
AFAP1L2	68.5696	0.480558	0.209222	2.29688	0.0216255	0.0378715
AFF1	818.452	0.517659	0.105226	4.91951	8.676e-07	3.07808e-06
AFF3	262.597	0.864842	0.143493	6.02708	1.66952e-09	8.20899e-09
AFF4	2803.4	0.291183	0.0761003	3.82631	0.00013008	0.000342736
AFG3L1P	320.159	-0.271535	0.0922494	-2.94349	0.00324532	0.00677768
AFG3L2	1913.31	0.594192	0.0692254	8.58344	9.20813e-18	9.87157e-17
AFMID	336.52	0.0527946	0.0782794	0.674438	0.500033	0.581904
AFTPH	750.478	-0.79031	0.0815517	-9.6909	3.2961e-22	5.03599e-21
AGA	394.864	-0.145577	0.0825165	-1.76422	0.0776948	0.118065
AGAP1	1014.88	-0.157383	0.0697672	-2.25583	0.0240812	0.0416887
AGAP2	44.2858	-0.373105	0.21851	-1.7075	0.08773	0.131515
AGAP3	1105.9	0.215499	0.0697268	3.09062	0.00199738	0.00434104
AGAP4	12.234	-0.112882	0.319772	-0.353009	0.724082	0.78489
AGAP5	10.1876	0.164602	0.351524	0.468253	0.639604	0.710855
AGAP6	48.0514	0.104218	0.168626	0.618043	0.536547	0.617092
AGAP8	6.008	1.37878	0.511694	2.69454	0.00704862	0.0137508
AGAP9	13.6852	0.152121	0.336161	0.452525	0.650891	0.72032
AGBL2	22.3041	0.0271893	0.33748	0.0805657	0.935787	0.95075
AGBL3	5.6202	0.228187	0.522543	0.436686	0.662339	0.730968
AGBL5	1640.04	-0.861075	0.0723926	-11.8945	1.26399e-32	4.15852e-31
AGFG1	1146.8	1.16942	0.0906549	12.8997	4.5172e-38	2.12984e-36
AGFG2	253.114	0.365568	0.100554	3.63555	0.000277393	0.000691149
AGGF1	489.185	-0.225444	0.0971301	-2.32105	0.0202841	0.0357593
AGK	473.039	1.04713	0.0852928	12.2769	1.20541e-34	4.57591e-33
AGL	567.127	0.0231026	0.111551	0.207104	0.835929	0.873821
AGPAT1	47.8986	-0.827735	0.166683	-4.96591	6.83782e-07	2.45773e-06
AGPAT2	854.511	-0.127363	0.0783273	-1.62603	0.103943	0.152469
AGPAT3	2262.37	0.103343	0.0506713	2.03947	0.0414028	0.0676342
AGPAT4	91.4301	0.143054	0.17152	0.834036	0.40426	0.488378
AGPAT5	869.202	1.14802	0.0871183	13.1777	1.17938e-39	6.10516e-38
AGPAT6	1582.86	0.0715864	0.0613148	1.16752	0.243	0.31826
AGPAT9	81.6693	-0.572552	0.168659	-3.39474	0.000686931	0.00161557
AGPHD1	74.313	0.126052	0.171196	0.736304	0.461546	0.545477
AGPS	1572.33	0.251486	0.0537987	4.67458	2.94552e-06	9.7449e-06
AGRN	7599.25	0.404291	0.0667998	6.05228	1.4281e-09	7.07127e-09
AGTPBP1	54.9065	0.76462	0.197977	3.86216	0.00011239	0.0002997
AGTR1	10.4411	1.52073	0.479056	3.17443	0.00150129	0.00332883
AGTRAP	289.209	0.72889	0.100246	7.27099	3.56861e-13	2.55851e-12
AGXT2L2	275.982	-0.555955	0.103687	-5.36185	8.23754e-08	3.32307e-07
AHCTF1	1327.61	0.831166	0.0656546	12.6597	9.89022e-37	4.31931e-35
AHCY	6539.67	0.418451	0.0723668	5.78236	7.366e-09	3.36274e-08
AHCYL1	2032.52	0.220976	0.0749595	2.94793	0.00319905	0.00669324
AHCYL2	256.418	-0.408201	0.108451	-3.76394	0.00016726	0.000431784
AHDC1	540.482	0.357837	0.0628592	5.69268	1.2506e-08	5.56848e-08
AHI1	777.098	-0.199058	0.0912434	-2.18162	0.0291378	0.0494878
AHNAK	20869.4	1.40909	0.15214	9.26183	2.0096e-20	2.67796e-19
AHNAK2	689.493	0.363199	0.125103	2.9032	0.00369365	0.00763218
AHR	553.752	-0.0627208	0.0826935	-0.758474	0.448167	0.532556
AHRR	555.549	0.275991	0.0925558	2.98189	0.00286475	0.00605377
AHSA1	2687.06	0.0260821	0.0745395	0.349909	0.726407	0.786604
AHSA2	482.799	-0.368959	0.0991895	-3.71974	0.000199427	0.000508705
AIDA	294.305	-0.554298	0.0905825	-6.11927	9.4006e-10	4.77447e-09
AIF1L	763.778	-0.362265	0.0784464	-4.618	3.8746e-06	1.26073e-05
AIFM1	955.344	0.179999	0.0555933	3.23778	0.00120463	0.0027133
AIFM2	685.181	-0.214512	0.0809247	-2.65076	0.00803106	0.0154677
AIFM3	6.59449	-0.47185	0.653196	-0.722372	0.470066	0.554307
AIG1	104.237	0.248286	0.170721	1.45433	0.145854	0.204893
AIM1	228.9	0.367051	0.115242	3.18505	0.0014473	0.00321779
AIM1L	34.6502	0.205321	0.242431	0.846927	0.397036	0.4813
AIMP1	673.481	0.532493	0.0688359	7.73568	1.02852e-14	8.46426e-14
AIMP2	628.614	0.913555	0.104341	8.75548	2.03241e-18	2.31638e-17
AIP	1405.75	-0.0982472	0.0697188	-1.40919	0.158778	0.220579
AJAP1	71.4932	0.86851	0.390007	2.22691	0.0259535	0.0445921
AJUBA	1708.93	0.161655	0.0709773	2.27755	0.0227532	0.0395888
AK1	677.284	-0.0172236	0.0807099	-0.213402	0.831014	0.869789
AK2	2310.16	0.101888	0.0628909	1.62008	0.105215	0.154167
AK3	1521.96	-0.0603115	0.0491773	-1.22641	0.220044	0.291626
AK4	489.345	1.75551	0.150379	11.6739	1.73314e-31	5.21528e-30
AK5	19.6884	1.69065	0.446837	3.78359	0.000154585	0.000401797
AK8	13.8509	0.598247	0.335162	1.78495	0.07427	0.113533
AKAP1	1032.53	0.50725	0.0842312	6.02212	1.72152e-09	8.44221e-09
AKAP10	888.866	-0.188028	0.0577791	-3.25427	0.00113686	0.0025724
AKAP11	1056.05	-0.0565516	0.0815532	-0.693431	0.488039	0.570906
AKAP12	4445.52	-0.0527481	0.0785225	-0.671759	0.501737	0.583355
AKAP13	2139.67	0.414986	0.0978405	4.24146	2.22074e-05	6.56773e-05
AKAP2	8.0269	0.662283	0.504473	1.31282	0.189243	0.256687
AKAP5	355.829	1.08481	0.130252	8.32856	8.18333e-17	8.05011e-16
AKAP6	12.9621	0.0786666	0.482454	0.163055	0.870475	0.901531
AKAP7	123.574	-0.203843	0.14136	-1.44201	0.149299	0.209039
AKAP8	987.706	-0.287316	0.0715918	-4.01325	5.98877e-05	0.000166193
AKAP8L	1161.28	0.0601215	0.0603681	0.995916	0.319291	0.401487
AKAP9	1130.24	-0.286129	0.124064	-2.3063	0.0210939	0.0370456
AKD1	119.107	-0.521199	0.139344	-3.74037	0.00018375	0.000471231
AKIP1	196.416	0.457011	0.119846	3.8133	0.000137123	0.00036014
AKIRIN1	1224.6	-0.297194	0.0784151	-3.79001	0.000150643	0.000392376
AKIRIN2	451.345	-0.234054	0.0907829	-2.57817	0.00993255	0.0187494
AKIRIN2-AS1	8.70038	-0.481948	0.466035	-1.03415	0.301068	0.382307
AKNA	247.132	-0.0607864	0.0897811	-0.677051	0.498374	0.580521
AKR1A1	913.768	-0.0833409	0.081997	-1.01639	0.309444	0.391198
AKR1B1	1633.32	0.108879	0.0607714	1.79161	0.0731951	0.112087
AKR7A2	1059.28	-0.105056	0.0651097	-1.61353	0.10663	0.155994
AKR7A2P1	6.59909	0.201079	0.623342	0.322582	0.747012	0.803802
AKR7A3	7.59312	0.747976	0.466364	1.60385	0.108748	0.158732
AKR7L	11.5636	0.521015	0.402354	1.29492	0.195349	0.263522
AKT1	2368.78	-0.119925	0.0738201	-1.62456	0.104256	0.152854
AKT1S1	2931.81	-0.476342	0.0805809	-5.91134	3.39326e-09	1.60706e-08
AKT2	2719.17	-0.162249	0.0696101	-2.33083	0.0197622	0.0349182
AKT3	925.271	1.23302	0.11544	10.681	1.24935e-26	2.60882e-25
AKTIP	119.195	0.491242	0.121213	4.05272	5.06259e-05	0.000142196
ALAD	461.618	0.235739	0.0799343	2.94915	0.00318647	0.00666982
ALAS1	1400.48	0.0157555	0.0643118	0.244986	0.806467	0.849811
ALCAM	2897.98	1.12767	0.0933207	12.0838	1.28687e-33	4.50406e-32
ALDH16A1	1042.24	-0.432172	0.085817	-5.03598	4.75418e-07	1.74546e-06
ALDH18A1	1902.76	1.37231	0.0706475	19.4248	4.76554e-84	2.43289e-81
ALDH1A2	22.4222	-0.49346	0.328641	-1.50152	0.133222	0.189667
ALDH1A3	2622.3	0.043805	0.126005	0.347645	0.728107	0.788099
ALDH1B1	832.857	0.714488	0.105754	6.75612	1.41736e-11	8.64605e-11
ALDH1L1	80.7397	0.121254	0.224659	0.539723	0.589388	0.665996
ALDH1L2	99.4465	0.164178	0.183654	0.893958	0.371345	0.455905
ALDH2	887.927	-0.0351749	0.0737307	-0.477072	0.633311	0.705442
ALDH3A2	948.56	0.25282	0.0726787	3.47859	0.000504051	0.00121437
ALDH3B1	407.109	0.12641	0.138743	0.911108	0.362238	0.44602
ALDH4A1	643.38	0.00654146	0.0743656	0.0879636	0.929906	0.946333
ALDH5A1	660.631	0.422606	0.0920998	4.58857	4.463e-06	1.44205e-05
ALDH6A1	205.736	0.513965	0.15211	3.3789	0.000727773	0.00170431
ALDH7A1	2939.14	0.0296287	0.0690404	0.42915	0.667814	0.7359
ALDH9A1	1823.95	-0.0936954	0.051714	-1.8118	0.0700171	0.107733
ALDOA	11449.6	0.401778	0.091551	4.38857	1.14099e-05	3.50683e-05
ALDOC	298.57	0.544535	0.164257	3.31515	0.000915955	0.00210505
ALG1	407.292	0.115088	0.098311	1.17066	0.241737	0.31683
ALG10	63.4605	-0.0862682	0.187797	-0.459369	0.645969	0.716319
ALG10B	141.524	0.191417	0.144465	1.32501	0.185168	0.251783
ALG11	112.862	-0.222072	0.114775	-1.93485	0.053009	0.0842329
ALG12	907.794	-0.563112	0.0750026	-7.5079	6.00825e-14	4.64017e-13
ALG13	218.127	0.537059	0.0880521	6.09933	1.06513e-09	5.37831e-09
ALG14	137.572	-0.15029	0.129545	-1.16014	0.245992	0.32144
ALG1L	4.34904	-1.02397	0.700794	-1.46116	0.143972	0.202711
ALG2	719.494	-0.339199	0.0762743	-4.44709	8.70399e-06	2.70834e-05
ALG3	663.701	0.37473	0.101065	3.70782	0.000209048	0.000531323
ALG5	358.739	-0.12867	0.102712	-1.25273	0.210304	0.280551
ALG6	211.973	-0.0227238	0.113387	-0.200409	0.841161	0.877803
ALG8	602.723	0.211698	0.0615481	3.43956	0.000582671	0.00138733
ALG9	441.286	-0.289319	0.0743494	-3.89135	9.96896e-05	0.00026752
ALK	5.86577	-0.179201	0.589349	-0.304067	0.761077	0.815558
ALKBH1	227.992	0.0481168	0.118676	0.405446	0.68515	0.751269
ALKBH2	233.798	-0.321845	0.123662	-2.60262	0.00925155	0.0175602
ALKBH3	296.085	-0.105978	0.0897476	-1.18084	0.237665	0.312101
ALKBH4	207.661	-0.430643	0.117807	-3.6555	0.000256682	0.000642987
ALKBH5	3193.61	-0.382086	0.0889643	-4.29482	1.74832e-05	5.23752e-05
ALKBH6	266.827	0.0992	0.116842	0.849007	0.395877	0.48023
ALKBH7	744.298	0.220295	0.0939202	2.34555	0.018999	0.0336983
ALKBH8	349.554	0.335919	0.102983	3.2619	0.00110669	0.0025095
ALMS1	1445.75	-0.0603244	0.0924971	-0.652176	0.514287	0.595453
ALOX12	27.4528	-0.116855	0.278291	-0.419902	0.674557	0.742017
ALOX12B	8.232	-0.636036	0.427531	-1.4877	0.136831	0.19419
ALOX5AP	9.14702	0.390929	0.445945	0.87663	0.380688	0.465312
ALOXE3	46.1194	1.18693	0.260037	4.56446	5.00778e-06	1.60616e-05
ALPK1	85.3774	-0.193211	0.159218	-1.2135	0.224939	0.297235
ALPK2	443.176	0.572976	0.104101	5.50402	3.71228e-08	1.56448e-07
ALPK3	19.4509	-0.749765	0.343752	-2.18113	0.0291742	0.0495382
ALPL	114.475	-0.0553546	0.18481	-0.299522	0.764542	0.818099
ALPP	40.3146	-1.05465	0.269388	-3.91498	9.04124e-05	0.000244039
ALPPL2	4.57988	-1.33446	0.63454	-2.10304	0.0354624	0.0589116
ALS2	1063.05	0.394295	0.0633235	6.22668	4.76434e-10	2.49685e-09
ALS2CL	195.624	-0.598494	0.138508	-4.32102	1.55313e-05	4.68788e-05
ALS2CR12	6.07287	-2.31288	0.639596	-3.61616	0.000299009	0.000743256
ALS2CR8	43.5684	-0.0843811	0.2513	-0.335778	0.737038	0.795937
ALX3	48.9986	-0.746547	0.175213	-4.26079	2.03707e-05	6.04506e-05
ALX4	262.155	0.414613	0.0988446	4.1946	2.73359e-05	7.97769e-05
ALYREF	2237.23	0.309355	0.0843698	3.66665	0.000245745	0.000616548
AMACR	81.3542	-0.79182	0.156642	-5.05496	4.3048e-07	1.59172e-06
AMBRA1	865.141	-0.431513	0.0712059	-6.06007	1.36059e-09	6.75503e-09
AMD1	1766.48	-0.0235464	0.0912335	-0.258089	0.796338	0.842007
AMDHD1	5.943	-1.18039	0.582566	-2.02619	0.0427456	0.0696438
AMDHD2	318.913	-0.352991	0.119259	-2.95987	0.0030777	0.006465
AMFR	1537.23	0.54032	0.0668824	8.07866	6.54821e-16	5.97696e-15
AMH	482.263	-1.10831	0.12718	-8.71455	2.91921e-18	3.27245e-17
AMIGO1	54.9345	-0.77806	0.174358	-4.46243	8.10349e-06	2.53213e-05
AMIGO2	367.739	0.67362	0.124533	5.40918	6.33141e-08	2.59012e-07
AMIGO3	221.269	-0.97688	0.119199	-8.1954	2.49764e-16	2.36429e-15
AMMECR1	307.62	-0.109181	0.0934303	-1.16859	0.24257	0.317781
AMMECR1L	975.965	-0.698928	0.0635237	-11.0026	3.71115e-28	8.65252e-27
AMN	16.0796	-1.66331	0.368248	-4.51682	6.27762e-06	1.99015e-05
AMN1	47.5784	0.518969	0.198456	2.61503	0.00892187	0.016991
AMOT	377.579	-0.468669	0.141862	-3.30371	0.000954149	0.00218671
AMOTL1	1369.4	0.524242	0.0892319	5.87505	4.22708e-09	1.98484e-08
AMOTL2	3219.08	0.711367	0.0875355	8.12662	4.41425e-16	4.09224e-15
AMPD2	709.421	0.576909	0.114246	5.0497	4.42496e-07	1.6337e-06
AMPD3	113.722	0.828815	0.215576	3.84465	0.000120723	0.000320076
AMT	67.8692	-0.45969	0.215739	-2.13076	0.0331085	0.0553429
AMTN	18.1462	-0.90175	0.338751	-2.66198	0.00776816	0.0150141
AMY2B	6.20766	-1.38808	0.472962	-2.93487	0.00333692	0.00695232
AMZ1	22.5025	-1.37583	0.26492	-5.19339	2.06499e-07	7.93462e-07
AMZ2	1094.02	0.665314	0.0774459	8.5907	8.64395e-18	9.29366e-17
AMZ2P1	87.1244	0.151209	0.155068	0.975115	0.329503	0.412262
ANAPC1	833.391	0.659272	0.0666084	9.89772	4.25878e-23	6.95163e-22
ANAPC10	236.004	-0.330963	0.0983526	-3.36507	0.000765251	0.00178334
ANAPC11	1221.06	0.0563725	0.0981964	0.57408	0.565914	0.643697
ANAPC13	632.16	0.568049	0.0863477	6.57862	4.74835e-11	2.75144e-10
ANAPC16	1047.12	0.185444	0.0633356	2.92795	0.00341199	0.00709076
ANAPC2	869.801	-0.20439	0.0826613	-2.47262	0.0134128	0.0245854
ANAPC4	434.677	0.116702	0.0916491	1.27336	0.20289	0.271959
ANAPC5	2654.12	-0.0444638	0.0625704	-0.710619	0.47732	0.560985
ANAPC7	1629.5	0.148352	0.048434	3.06298	0.00219146	0.00473228
ANG	33.9823	-0.954037	0.256156	-3.72444	0.000195749	0.000500011
ANGEL1	624.133	-0.967206	0.0852873	-11.3406	8.26166e-30	2.19201e-28
ANGEL2	493.041	-0.406653	0.08668	-4.69143	2.71308e-06	9.02634e-06
ANGPT2	5.41449	-0.0809127	0.542883	-0.149043	0.88152	0.910345
ANGPTL2	192.765	-0.459643	0.119914	-3.8331	0.000126538	0.000334177
ANGPTL4	112.269	-0.126141	0.209366	-0.602491	0.546847	0.626389
ANGPTL7	4.65418	-0.249645	0.566123	-0.440973	0.659233	0.728299
ANK1	143.118	-0.259217	0.273004	-0.949501	0.342366	0.425693
ANK2	51.6084	1.16349	0.261109	4.45595	8.35215e-06	2.60378e-05
ANK3	34.474	-0.0950123	0.299596	-0.317135	0.751141	0.807307
ANKAR	28.658	-0.532399	0.230903	-2.30573	0.0211259	0.0370931
ANKDD1A	90.8269	0.0177157	0.154438	0.114711	0.908674	0.930128
ANKFY1	2365.53	0.961296	0.0858088	11.2028	3.95169e-29	9.83273e-28
ANKH	691.745	-0.761552	0.0888036	-8.57569	9.84915e-18	1.05131e-16
ANKHD1	203.93	-0.310664	0.0954567	-3.25451	0.0011359	0.00257102
ANKHD1-EIF4EBP3	16.0936	-0.282624	0.371263	-0.761252	0.446507	0.530966
ANKIB1	1203.66	-0.0632836	0.0684466	-0.924569	0.35519	0.438874
ANKLE1	38.4536	-0.144498	0.209381	-0.690119	0.490119	0.572472
ANKLE2	2265.99	0.0772222	0.0557056	1.38626	0.165669	0.228664
ANKMY1	114.181	-0.0817729	0.168118	-0.486401	0.626683	0.699332
ANKMY2	506.87	-0.770971	0.0696829	-11.064	1.87573e-28	4.44324e-27
ANKRA2	252.529	-1.04948	0.112199	-9.35375	8.45954e-21	1.16289e-19
ANKRD1	562.459	1.71523	0.151013	11.3582	6.75549e-30	1.79883e-28
ANKRD10	501.56	-0.843936	0.0746647	-11.303	1.26787e-29	3.29312e-28
ANKRD11	2933.85	-0.0631735	0.0634674	-0.995369	0.319557	0.401753
ANKRD12	1069.39	-0.299065	0.126007	-2.37341	0.0176248	0.0314646
ANKRD13A	1411.12	-0.101684	0.0692112	-1.46919	0.141783	0.200238
ANKRD13B	321.608	0.264529	0.1001	2.64264	0.0082262	0.0158065
ANKRD13C	490.105	-0.380639	0.100789	-3.7766	0.000158983	0.000411998
ANKRD13D	392.581	0.0579104	0.103034	0.562052	0.574081	0.651285
ANKRD16	147.6	-0.284931	0.140625	-2.02618	0.0427459	0.0696438
ANKRD17	2331.74	0.625147	0.072049	8.67669	4.07451e-18	4.50173e-17
ANKRD18A	183.699	0.192535	0.137714	1.39808	0.162089	0.224543
ANKRD18B	191.454	0.114929	0.145583	0.789441	0.429854	0.514678
ANKRD19P	41.4852	-0.158954	0.186193	-0.853705	0.393269	0.477986
ANKRD2	20.4595	0.440092	0.360225	1.22171	0.221816	0.293685
ANKRD20A5P	99.7509	0.696818	0.195228	3.56926	0.000357997	0.000880714
ANKRD20A9P	22.0577	0.214845	0.28383	0.756952	0.449079	0.533468
ANKRD23	82.4675	-0.250712	0.187397	-1.33787	0.18094	0.246691
ANKRD24	11.0103	-0.517666	0.432317	-1.19742	0.231142	0.304427
ANKRD26	742.06	-0.39914	0.127226	-3.13724	0.00170544	0.00374671
ANKRD27	877.097	1.1311	0.0875176	12.9243	3.28267e-38	1.55769e-36
ANKRD28	1669.43	0.577831	0.0595401	9.70491	2.8732e-22	4.4035e-21
ANKRD29	30.6159	-0.0756766	0.250035	-0.302664	0.762146	0.816407
ANKRD30B	85.9833	0.102413	0.233494	0.438612	0.660943	0.729589
ANKRD32	466.541	0.280441	0.105361	2.66172	0.00777421	0.0150238
ANKRD33B	3567.58	-0.477973	0.0819704	-5.83105	5.50813e-09	2.55156e-08
ANKRD34A	33.5149	-0.395153	0.226756	-1.74264	0.081397	0.122968
ANKRD34B	10.7619	-0.0200104	0.447967	-0.0446694	0.964371	0.973511
ANKRD36	304.932	-0.329661	0.152342	-2.16396	0.0304678	0.0514105
ANKRD36B	185.34	-0.0433106	0.15753	-0.274936	0.783366	0.832333
ANKRD36BP1	134.703	0.220102	0.159575	1.37931	0.167801	0.231097
ANKRD36BP2	14.2999	0.0937935	0.40523	0.231458	0.816959	0.858051
ANKRD37	25.9556	-0.701056	0.255778	-2.74087	0.00612758	0.0121071
ANKRD39	329.159	0.00325922	0.108997	0.0299019	0.976145	0.982249
ANKRD40	2409.19	-0.424318	0.0476083	-8.91268	4.98141e-19	5.94756e-18
ANKRD42	136.597	-0.910109	0.135118	-6.73568	1.63164e-11	9.87991e-11
ANKRD44	56.0337	-1.05354	0.20655	-5.10067	3.38447e-07	1.2695e-06
ANKRD46	93.7276	1.09372	0.187251	5.84094	5.19057e-09	2.41049e-08
ANKRD49	125.53	0.275351	0.141554	1.9452	0.0517512	0.0824289
ANKRD5	48.3187	-1.90462	0.204474	-9.31471	1.22286e-20	1.66096e-19
ANKRD50	1243.01	0.950536	0.10731	8.85785	8.15703e-19	9.58451e-18
ANKRD52	4982.09	-0.312	0.0662862	-4.70686	2.51564e-06	8.39774e-06
ANKRD53	11.9246	-1.0884	0.47802	-2.27689	0.0227929	0.0396532
ANKRD54	428.942	0.035445	0.0788444	0.449557	0.65303	0.722417
ANKRD6	120.212	-0.78184	0.12252	-6.38133	1.75559e-10	9.59451e-10
ANKRD63	9.29808	-0.882526	0.436957	-2.01971	0.0434138	0.0705999
ANKRD9	558.572	-0.660334	0.101598	-6.49945	8.06126e-11	4.56918e-10
ANKS1A	563.166	-0.152366	0.0888101	-1.71563	0.0862293	0.129475
ANKS3	262.95	-0.283775	0.104859	-2.70625	0.00680481	0.0133402
ANKS6	815.049	-0.470503	0.0673365	-6.98735	2.80129e-12	1.82621e-11
ANKZF1	517.576	0.0191254	0.152153	0.125698	0.899971	0.924063
ANLN	4166.48	2.03173	0.104228	19.4932	1.25507e-84	6.63618e-82
ANO1	30.478	-0.449546	0.239483	-1.87715	0.0604973	0.0946388
ANO10	482.48	0.348193	0.0913138	3.81315	0.000137208	0.0003603
ANO2	5.4493	0.601716	0.687041	0.875807	0.381135	0.465699
ANO4	150.607	1.0695	0.131421	8.13797	4.01955e-16	3.75217e-15
ANO6	1761.24	0.132091	0.0624909	2.11377	0.0345353	0.0575524
ANO7	43.1706	-0.561499	0.225577	-2.48917	0.0128043	0.0235576
ANO8	394.508	-0.395201	0.139242	-2.83823	0.00453639	0.00918437
ANP32A	4277.88	0.286018	0.0972783	2.9402	0.00327999	0.0068444
ANP32A-IT1	24.0262	0.0436279	0.311278	0.140157	0.888536	0.915879
ANP32AP1	114.259	0.119791	0.151791	0.789182	0.430006	0.514817
ANP32B	4627.75	0.42379	0.0578971	7.31971	2.48504e-13	1.81236e-12
ANP32C	126.603	0.233901	0.162296	1.4412	0.149529	0.209261
ANP32E	2248.56	1.17128	0.130845	8.95165	3.50215e-19	4.21539e-18
ANPEP	107.954	-0.00352445	0.317107	-0.0111144	0.991132	0.992894
ANTXR1	2448.22	1.09704	0.0811278	13.5224	1.15388e-41	6.59581e-40
ANTXR2	340.714	0.744175	0.278241	2.67457	0.00748253	0.0145017
ANXA1	4702.03	-0.588113	0.108152	-5.43783	5.39344e-08	2.22361e-07
ANXA10	11.2498	0.196115	0.534995	0.366573	0.713937	0.775825
ANXA11	2620.83	0.202391	0.0589359	3.43409	0.000594538	0.001414
ANXA2	26155.3	0.878742	0.0680967	12.9043	4.25494e-38	2.0126e-36
ANXA2P1	155.179	1.07743	0.114189	9.43549	3.89165e-21	5.48722e-20
ANXA2P2	136.097	0.838265	0.125223	6.69418	2.16879e-11	1.30048e-10
ANXA2P3	15.0929	0.513262	0.29355	1.74846	0.0803838	0.121673
ANXA3	5.92723	0.36243	0.553501	0.654796	0.512599	0.593821
ANXA4	444.73	0.773781	0.0984438	7.86014	3.83712e-15	3.26111e-14
ANXA5	8659.17	0.182168	0.065753	2.77049	0.00559729	0.0111426
ANXA6	4827.14	0.531114	0.0489328	10.8539	1.91009e-27	4.20191e-26
ANXA7	1945.64	-0.211919	0.0630837	-3.35933	0.000781306	0.00181789
ANXA8L2	15.4135	0.213979	0.388516	0.55076	0.581798	0.658526
ANXA9	47.0248	-1.03055	0.206575	-4.98872	6.07798e-07	2.20011e-06
AOC2	176.671	-1.1792	0.132553	-8.89608	5.78533e-19	6.88519e-18
AOC3	96.8413	-1.3464	0.137477	-9.79361	1.19941e-22	1.89511e-21
AOX1	147.743	2.09397	0.424489	4.93293	8.10054e-07	2.88339e-06
AP1AR	565.78	-0.23736	0.096644	-2.45602	0.0140486	0.0256082
AP1B1	1614.76	-0.00140007	0.0577524	-0.0242425	0.980659	0.985385
AP1G1	2029.32	-0.354188	0.0672276	-5.2685	1.37542e-07	5.40851e-07
AP1G2	821.318	-0.177948	0.0654631	-2.71829	0.00656202	0.0128881
AP1M1	2599.23	0.00154057	0.0659412	0.0233627	0.981361	0.985902
AP1M2	141.187	0.524748	0.152818	3.43381	0.000595164	0.00141526
AP1S1	1166.25	-0.0525418	0.105069	-0.500069	0.617027	0.690743
AP1S2	587.904	-0.211675	0.112445	-1.88247	0.0597716	0.0936323
AP1S3	60.208	0.630419	0.171222	3.68188	0.000231516	0.00058352
AP2A1	2353.83	-0.393213	0.0683458	-5.75328	8.7528e-09	3.96043e-08
AP2A2	1413.59	0.681579	0.0699331	9.74616	1.91575e-22	2.98555e-21
AP2B1	11012.3	0.0998989	0.0637988	1.56584	0.117386	0.169745
AP2M1	8453.25	0.116665	0.055453	2.10385	0.0353916	0.0588139
AP2S1	3431.45	0.273491	0.0841629	3.24954	0.00115591	0.0026123
AP3B1	1551.03	-0.0448109	0.0546507	-0.81995	0.412244	0.49615
AP3B2	35.5793	-1.02583	0.25179	-4.07414	4.61847e-05	0.00013044
AP3D1	3690.62	0.0288505	0.055474	0.520072	0.603013	0.678385
AP3M1	1193.92	1.09326	0.0925691	11.8102	3.4556e-32	1.10736e-30
AP3M2	271.671	-0.0863734	0.08591	-1.00539	0.314708	0.3967
AP3S1	621.262	0.842185	0.0751311	11.2095	3.66125e-29	9.15621e-28
AP3S2	30.035	-0.351496	0.268464	-1.30929	0.190438	0.258024
AP4B1	158.338	-0.00275931	0.11134	-0.0247826	0.980228	0.985101
AP4E1	454.922	0.682089	0.0926627	7.36098	1.82561e-13	1.34602e-12
AP4M1	165.183	0.374101	0.108643	3.4434	0.000574456	0.0013691
AP4S1	159.493	1.40474	0.133007	10.5614	4.49666e-26	9.10712e-25
AP5B1	629.465	-0.598733	0.0897722	-6.66947	2.56729e-11	1.52829e-10
APAF1	840.662	0.401314	0.0859512	4.6691	3.02526e-06	9.98195e-06
APBA1	22.3014	-0.79247	0.298734	-2.65276	0.00798363	0.0153863
APBA2	778.077	-0.203334	0.0680471	-2.98813	0.00280691	0.00593832
APBA3	360.861	-0.297449	0.0976901	-3.04482	0.00232817	0.00500488
APBB1	971.013	-0.12778	0.0607555	-2.10318	0.0354503	0.0588981
APBB2	754.588	0.766517	0.0647676	11.8349	2.5767e-32	8.27506e-31
APBB3	279.868	-0.218863	0.11619	-1.88367	0.05961	0.0934384
APC	989.419	0.63058	0.095785	6.58328	4.60184e-11	2.66968e-10
APC2	406.862	-0.600849	0.107469	-5.59093	2.25853e-08	9.77419e-08
APCDD1	7.41748	-0.142573	0.59695	-0.238836	0.811233	0.853429
APCDD1L	74.7506	1.64814	0.198585	8.2994	1.04637e-16	1.02187e-15
APEH	1618.26	0.247814	0.0738147	3.35724	0.000787241	0.00183084
APEX1	2856.9	0.162249	0.0637886	2.54354	0.0109736	0.0205312
APEX2	467.711	0.00953462	0.0800821	0.119061	0.905227	0.927394
APH1A	3131.29	-0.550158	0.0564735	-9.74187	1.99843e-22	3.11113e-21
APH1B	269.974	1.23181	0.116342	10.5878	3.39445e-26	6.90314e-25
API5	3014.76	-0.0879043	0.0480847	-1.82811	0.0675323	0.104311
APIP	477.766	-0.0890515	0.0863042	-1.03183	0.302151	0.383484
APITD1	208.807	-0.337404	0.101947	-3.30961	0.000934259	0.00214345
APLF	48.2523	0.0661429	0.200919	0.329201	0.742004	0.799595
APLN	84.2051	1.68356	0.19617	8.58215	9.31182e-18	9.9539e-17
APLP1	397.255	-0.820385	0.106709	-7.68808	1.49356e-14	1.21562e-13
APLP2	7607.28	0.531917	0.0928503	5.72876	1.01168e-08	4.54154e-08
APOA1BP	1326.25	0.149372	0.0683701	2.18476	0.0289068	0.0491461
APOBEC3B	455.199	-0.0468417	0.0954933	-0.490523	0.623764	0.696915
APOBEC3C	470.234	-0.0630606	0.0788119	-0.800141	0.423629	0.507882
APOBEC3D	28.8568	-0.837658	0.260889	-3.21078	0.00132374	0.00295952
APOBEC3F	221.566	-0.582443	0.11593	-5.02407	5.05873e-07	1.84833e-06
APOBEC3G	90.5573	-0.0189793	0.139567	-0.135987	0.891831	0.918001
APOBR	7.03654	-0.267217	0.500807	-0.533572	0.593637	0.670082
APOC1	6.70297	-0.107968	0.440045	-0.245357	0.80618	0.849623
APOE	278.556	-0.627418	0.242318	-2.58923	0.00961909	0.0182274
APOL1	26.0503	-0.307848	0.249436	-1.23418	0.217137	0.288201
APOL2	570.235	-0.146455	0.0634253	-2.30909	0.0209385	0.0367947
APOL3	32.2754	0.432807	0.263944	1.63977	0.101053	0.148702
APOL6	144.526	0.392419	0.161863	2.42438	0.0153344	0.0277232
APOLD1	16.6733	-0.00490321	0.334426	-0.0146616	0.988302	0.99098
APOO	185.529	0.1585	0.110583	1.43331	0.151769	0.211935
APOOL	216.252	-0.135988	0.0996617	-1.3645	0.17241	0.236609
APOPT1	377.25	-0.0123226	0.0924244	-0.133326	0.893935	0.919588
APP	16592.6	0.00583494	0.0374654	0.155742	0.876236	0.90604
APPBP2	1225.96	-0.346939	0.0913688	-3.79713	0.000146381	0.000382015
APPL1	894.102	1.51741	0.107355	14.1345	2.3277e-45	1.66481e-43
APPL2	1167.41	-0.122602	0.0580143	-2.11331	0.0345739	0.0576102
APRT	847.739	0.669388	0.102326	6.54172	6.08142e-11	3.47896e-10
APTX	493.063	0.491757	0.0825697	5.95566	2.59023e-09	1.24467e-08
AQP1	5.00719	0.160511	0.73558	0.218211	0.827265	0.8666
AQP11	65.2434	-0.427165	0.205321	-2.08047	0.0374822	0.0618446
AQP3	49.3454	-1.20559	0.185454	-6.50072	7.99366e-11	4.5326e-10
AQP6	9.04844	-0.324759	0.519641	-0.624968	0.531992	0.612738
AQR	1496.88	-0.0374484	0.0562652	-0.665569	0.505686	0.587283
AR	10.6081	0.833284	0.401609	2.07486	0.0379992	0.062634
ARAF	700.591	0.17133	0.0856071	2.00135	0.0453548	0.0733535
ARAP1	1345.32	-0.164629	0.0686643	-2.3976	0.016503	0.0296405
ARAP2	180.003	0.490469	0.10256	4.78227	1.73324e-06	5.90442e-06
ARAP3	660.356	0.176594	0.089802	1.96648	0.0492437	0.0789103
ARC	12.0648	-1.52944	0.376038	-4.06723	4.75745e-05	0.000134109
ARCN1	3281.09	-0.405674	0.0515395	-7.87113	3.51466e-15	2.99566e-14
ARF1	5616.73	0.0219185	0.067152	0.326401	0.744121	0.801332
ARF3	4800.16	0.222691	0.0560176	3.97537	7.02686e-05	0.000193118
ARF4	3004.54	0.458249	0.0642686	7.13022	1.00206e-12	6.83664e-12
ARF5	1324.93	-0.282652	0.0625661	-4.51765	6.25307e-06	1.98279e-05
ARF6	1005.11	0.78707	0.0768223	10.2453	1.24203e-24	2.27577e-23
ARFGAP1	2679.6	0.364222	0.0718591	5.06856	4.00844e-07	1.49108e-06
ARFGAP2	1138.97	-0.201863	0.0681283	-2.96298	0.00304672	0.00640628
ARFGAP3	858.885	0.076206	0.0654755	1.16389	0.24447	0.319875
ARFGEF1	2170.14	-0.384639	0.0763809	-5.03581	4.75843e-07	1.74637e-06
ARFGEF2	2248.63	0.916492	0.0744544	12.3094	8.05871e-35	3.09091e-33
ARFIP1	487.718	-0.130916	0.0885552	-1.47836	0.139312	0.197219
ARFIP2	949.457	0.265582	0.0673483	3.94341	8.03319e-05	0.000218664
ARFRP1	1260.84	-0.273512	0.0968657	-2.82362	0.00474841	0.00957247
ARG2	513.925	0.249069	0.096019	2.59396	0.0094878	0.0179947
ARGFXP2	8.18796	-0.767272	0.600896	-1.27688	0.201645	0.270486
ARGLU1	700.339	0.338696	0.0729203	4.64475	3.40494e-06	1.1165e-05
ARHGAP1	1110.41	-0.468324	0.0924285	-5.06688	4.04388e-07	1.50202e-06
ARHGAP10	823.034	-0.292924	0.0832292	-3.51948	0.000432389	0.00105098
ARHGAP11A	1776.82	0.508188	0.0857772	5.92451	3.13236e-09	1.48875e-08
ARHGAP11B	62.6611	-0.214391	0.148745	-1.44133	0.149492	0.209229
ARHGAP12	1018.04	-0.476598	0.0610519	-7.80644	5.88262e-15	4.91491e-14
ARHGAP17	878.781	-0.00143019	0.065489	-0.0218386	0.982577	0.986843
ARHGAP18	269.463	1.63991	0.165441	9.91236	3.67845e-23	6.03763e-22
ARHGAP19	931.851	-0.638931	0.0740624	-8.62693	6.30193e-18	6.85023e-17
ARHGAP20	8.83119	-0.831531	0.459986	-1.80773	0.0706483	0.108613
ARHGAP21	1141.66	-0.188243	0.0667728	-2.81916	0.00481492	0.00969862
ARHGAP22	220.458	1.32911	0.145137	9.15762	5.30535e-20	6.85391e-19
ARHGAP23	3209.31	0.717357	0.0661155	10.85	1.99322e-27	4.37179e-26
ARHGAP24	109.626	0.0846545	0.20138	0.420372	0.674214	0.741751
ARHGAP26	261.189	0.270815	0.111623	2.42615	0.0152601	0.0276091
ARHGAP27	6.73771	-0.976734	0.460809	-2.11961	0.0340393	0.0568127
ARHGAP28	141.89	0.53063	0.178901	2.96606	0.00301641	0.00634706
ARHGAP29	1721.42	0.846009	0.0839682	10.0754	7.1007e-24	1.23098e-22
ARHGAP30	14.692	-0.478614	0.32928	-1.45351	0.146081	0.205154
ARHGAP31	117.268	0.323834	0.143099	2.26301	0.023635	0.0410075
ARHGAP32	366.006	0.769481	0.135809	5.66591	1.46248e-08	6.45753e-08
ARHGAP33	248.69	0.0201749	0.160169	0.12596	0.899764	0.924056
ARHGAP35	2540.78	0.673074	0.0789613	8.5241	1.54002e-17	1.61017e-16
ARHGAP39	357.287	-0.0819119	0.08232	-0.995042	0.319716	0.401918
ARHGAP4	22.7541	-0.961957	0.290152	-3.31535	0.000915284	0.00210383
ARHGAP42	129.843	-0.235938	0.152089	-1.55132	0.120826	0.174163
ARHGAP44	251.185	-0.196224	0.100757	-1.9475	0.051475	0.0820772
ARHGAP5	1102.94	0.543533	0.115399	4.71002	2.47688e-06	8.27771e-06
ARHGAP5-AS1	10.8528	0.108054	0.392206	0.275503	0.78293	0.83195
ARHGAP6	26.7821	-0.947748	0.23182	-4.08828	4.34577e-05	0.00012309
ARHGAP9	13.9946	-0.229262	0.346097	-0.662419	0.507702	0.58907
ARHGDIA	4498.5	0.28633	0.103616	2.76338	0.00572066	0.0113699
ARHGDIB	324.366	0.904243	0.236289	3.82685	0.000129794	0.000342044
ARHGDIG	259.323	0.492765	0.130578	3.77372	0.00016083	0.000416493
ARHGEF1	1215.35	0.149486	0.0659708	2.26595	0.0234547	0.0407136
ARHGEF10	547.235	1.22226	0.110862	11.0251	2.89148e-28	6.77347e-27
ARHGEF10L	288.395	-0.351736	0.0997987	-3.52445	0.000424362	0.00103249
ARHGEF11	1621.87	-0.556764	0.0686386	-8.11153	4.9985e-16	4.60503e-15
ARHGEF12	3426.52	0.156635	0.0710044	2.20599	0.027385	0.0468115
ARHGEF16	92.5681	-0.458407	0.128766	-3.55998	0.000370877	0.000910436
ARHGEF17	1761.87	0.148396	0.0838841	1.76906	0.0768847	0.117022
ARHGEF18	1943.94	-0.453808	0.0526842	-8.61375	7.07118e-18	7.64152e-17
ARHGEF19	299.992	0.179608	0.0876138	2.05	0.0403641	0.0661564
ARHGEF2	1397.06	0.273448	0.066228	4.12889	3.64518e-05	0.000104445
ARHGEF25	626.517	-0.586671	0.0788362	-7.44165	9.94377e-14	7.49962e-13
ARHGEF26	304.919	-0.236708	0.0945807	-2.5027	0.0123248	0.0227802
ARHGEF3	164.85	0.0831615	0.116018	0.716796	0.4735	0.557424
ARHGEF37	12.4008	-0.524723	0.392933	-1.3354	0.181745	0.247629
ARHGEF38	7.6519	0.496418	0.509207	0.974885	0.329617	0.412335
ARHGEF4	104.741	0.0156364	0.144501	0.10821	0.913829	0.934018
ARHGEF40	775.738	0.427184	0.0777387	5.49513	3.90427e-08	1.63886e-07
ARHGEF5	34.6237	-1.27645	0.273961	-4.65924	3.17375e-06	1.04556e-05
ARHGEF6	58.7696	-0.256635	0.198597	-1.29224	0.196273	0.26443
ARHGEF7	807.363	0.0860727	0.0610576	1.4097	0.158629	0.220393
ARHGEF9	177.155	0.330315	0.126116	2.61914	0.00881509	0.016805
ARID1A	2568.52	-0.0189641	0.0702183	-0.270074	0.787103	0.835234
ARID1B	1179.24	-0.0789744	0.0612319	-1.28976	0.197134	0.265301
ARID2	907.194	0.302527	0.0870539	3.47517	0.000510535	0.00122822
ARID3A	592.538	-0.277556	0.103212	-2.68919	0.00716247	0.0139489
ARID3B	149.473	0.0855354	0.169828	0.503658	0.614502	0.688593
ARID3C	3.7155	-1.31065	0.693246	-1.8906	0.058678	0.0921238
ARID4A	722.638	0.367391	0.102892	3.57063	0.000356122	0.00087654
ARID4B	1143.25	0.14379	0.106484	1.35035	0.176904	0.241946
ARID5A	361.662	-0.494589	0.141272	-3.50096	0.000463583	0.00112201
ARID5B	830.765	-0.157573	0.118853	-1.32578	0.184912	0.251458
ARIH1	2043.47	0.235007	0.10234	2.29634	0.0216567	0.0379126
ARIH2	2279.66	-0.238358	0.046293	-5.1489	2.62013e-07	9.972e-07
ARL1	825.356	-0.443412	0.0859872	-5.15672	2.51313e-07	9.57459e-07
ARL10	180.641	-0.519137	0.124885	-4.1569	3.22593e-05	9.31173e-05
ARL13B	589.914	-1.42356	0.103598	-13.7412	5.75308e-43	3.57876e-41
ARL14	16.7233	-0.858649	0.322094	-2.66583	0.00767982	0.0148583
ARL15	177.366	-0.158135	0.106531	-1.48441	0.137701	0.195255
ARL16	311.079	0.733701	0.113558	6.46099	1.04018e-10	5.81344e-10
ARL17A	7.69997	-0.15146	0.525512	-0.288214	0.773183	0.824946
ARL2	866.927	0.591748	0.0817931	7.2347	4.66571e-13	3.30506e-12
ARL2BP	694.482	0.651466	0.0622839	10.4596	1.32382e-25	2.59247e-24
ARL3	680.001	0.0796423	0.0772727	1.03067	0.302697	0.384112
ARL4A	145.434	0.466663	0.123187	3.78826	0.000151705	0.000394866
ARL4C	251.536	0.965007	0.105309	9.16358	5.02034e-20	6.49703e-19
ARL4D	267.641	-0.96505	0.0993233	-9.71625	2.57078e-22	3.9605e-21
ARL5A	345.993	1.49313	0.150059	9.95025	2.51551e-23	4.2034e-22
ARL5B	513.087	-0.0235376	0.0868696	-0.270953	0.786427	0.834711
ARL6	55.3828	-0.056055	0.212001	-0.264409	0.791465	0.8384
ARL6IP1	4592.9	0.32014	0.0475778	6.72877	1.71104e-11	1.0348e-10
ARL6IP4	3075.8	-0.311575	0.0697723	-4.4656	7.98456e-06	2.4976e-05
ARL6IP5	941.353	0.83283	0.101465	8.20808	2.24747e-16	2.13842e-15
ARL6IP6	513.202	0.583468	0.0945785	6.16914	6.86626e-10	3.53706e-09
ARL8A	571.262	-0.357653	0.0719395	-4.97158	6.64103e-07	2.39106e-06
ARL8B	1384.41	0.0129441	0.0627584	0.206253	0.836594	0.874256
ARMC1	1985.34	-0.282873	0.056404	-5.01511	5.30029e-07	1.93135e-06
ARMC10	161.581	-0.135542	0.124105	-1.09215	0.274767	0.353639
ARMC12	5.45817	0.269606	0.524414	0.514109	0.607176	0.682347
ARMC2	47.6678	-0.387512	0.196457	-1.9725	0.0485526	0.0779041
ARMC4	156.04	0.0101789	0.120723	0.0843161	0.932805	0.948567
ARMC5	245.811	-0.531703	0.132898	-4.00085	6.31152e-05	0.00017456
ARMC6	1379.54	0.194777	0.0969357	2.00934	0.0445007	0.0721297
ARMC7	500.647	-0.561506	0.0799017	-7.02746	2.10331e-12	1.38706e-11
ARMC8	1016.8	-0.14126	0.066069	-2.13806	0.0325119	0.05445
ARMC9	414.88	-0.05589	0.0854887	-0.653771	0.513259	0.594512
ARMCX1	183.191	-0.565984	0.124921	-4.53074	5.87768e-06	1.86977e-05
ARMCX3	322.563	0.521918	0.107933	4.83557	1.32768e-06	4.5883e-06
ARMCX4	158.116	0.601454	0.163627	3.67576	0.000237145	0.000596487
ARMCX5	213.041	-0.0250377	0.0991326	-0.252568	0.800602	0.845067
ARMCX5-GPRASP2	7.04542	-0.476643	0.500026	-0.953237	0.34047	0.423763
ARMCX6	105.336	0.445814	0.118933	3.74844	0.000177935	0.000457507
ARNT	980.728	-0.740914	0.0797396	-9.29167	1.51886e-20	2.04611e-19
ARNT2	668.831	0.418235	0.0956767	4.37134	1.23486e-05	3.78042e-05
ARNTL	171.082	-0.223083	0.107875	-2.06797	0.0386429	0.0635817
ARNTL2	633.186	0.577886	0.133713	4.32184	1.54734e-05	4.6723e-05
ARPC1A	1922.64	-0.0223209	0.0547393	-0.407767	0.683445	0.749677
ARPC1B	1116.62	0.462837	0.0986916	4.68973	2.7356e-06	9.09309e-06
ARPC2	3864.35	0.485321	0.0778164	6.23674	4.46773e-10	2.34556e-09
ARPC3	2221.14	0.290503	0.0560165	5.18603	2.1482e-07	8.23513e-07
ARPC4	1156.6	-0.177244	0.0775895	-2.28438	0.0223493	0.038973
ARPC5	2014.11	-0.245397	0.0537908	-4.56205	5.06565e-06	1.62401e-05
ARPC5L	670.186	0.272242	0.0895714	3.03938	0.00237062	0.00508947
ARPM1	59.8254	-0.684727	0.167243	-4.09421	4.23616e-05	0.000120215
ARPP19	1874.77	0.807985	0.0869096	9.29685	1.44669e-20	1.95779e-19
ARR3	3.62303	-2.44883	0.704397	-3.47649	0.00050803	0.00122339
ARRB1	720.76	-0.231956	0.063496	-3.65308	0.000259112	0.000648436
ARRB2	1375.29	-0.245664	0.0638635	-3.8467	0.000119718	0.000317697
ARRDC1	325.594	-0.352706	0.0863598	-4.08415	4.4239e-05	0.000125231
ARRDC2	357.33	-0.0847325	0.113723	-0.745078	0.456224	0.540266
ARRDC3	523.38	-1.07546	0.115944	-9.27566	1.76516e-20	2.365e-19
ARRDC4	285.914	-0.812257	0.116556	-6.9688	3.19656e-12	2.07203e-11
ARSA	317.253	-0.92873	0.126217	-7.3582	1.86407e-13	1.37165e-12
ARSB	487.382	-0.563266	0.0870346	-6.47175	9.68752e-11	5.44303e-10
ARSD	147.278	-0.0556032	0.174203	-0.319187	0.749585	0.805868
ARSE	30.3551	-0.254663	0.225328	-1.13019	0.258397	0.335546
ARSG	43.2174	0.833167	0.217784	3.82566	0.000130421	0.000343574
ARSI	353.247	0.120711	0.121109	0.996715	0.318903	0.401169
ARSJ	579.47	0.0299257	0.0658289	0.454599	0.649398	0.719151
ARSK	396.077	-0.562738	0.0935218	-6.01719	1.77475e-09	8.69465e-09
ART5	18.2141	-0.697595	0.279808	-2.49311	0.0126628	0.0233291
ARTN	11.0723	-0.0513859	0.422146	-0.121725	0.903117	0.926201
ARV1	350.289	-0.497739	0.0807965	-6.1604	7.25596e-10	3.72614e-09
ARVCF	305.733	-0.0703031	0.0975407	-0.720757	0.471059	0.554948
ASAH1	532.562	0.231012	0.0681905	3.38774	0.000704702	0.00165474
ASAP1	2429.46	0.365311	0.0654991	5.57734	2.44219e-08	1.0529e-07
ASAP2	1916.72	0.625502	0.0625531	9.99954	1.53102e-23	2.60239e-22
ASAP3	428.632	0.339835	0.0747441	4.54664	5.4509e-06	1.74074e-05
ASB1	1034.03	-0.259754	0.0673179	-3.85861	0.000114033	0.000303861
ASB13	258.902	0.651624	0.119346	5.45998	4.7619e-08	1.9759e-07
ASB14	14.7943	0.626723	0.350151	1.78987	0.0734754	0.112458
ASB16	37.177	-0.607835	0.277289	-2.19207	0.0283748	0.0483139
ASB18	8.45366	-0.0720795	0.427695	-0.16853	0.866166	0.898199
ASB3	44.6608	-0.136901	0.18508	-0.739686	0.459491	0.543438
ASB6	731.76	-0.337493	0.0772874	-4.36673	1.26119e-05	3.85705e-05
ASB7	408.085	-0.46485	0.0920588	-5.04949	4.42994e-07	1.63478e-06
ASB8	438.7	-0.464022	0.0756989	-6.12983	8.7971e-10	4.48643e-09
ASB9	14.6279	-0.560756	0.394632	-1.42096	0.155329	0.216396
ASCC1	525.596	0.0178119	0.0734933	0.242361	0.8085	0.85128
ASCC2	729.338	-0.192161	0.057308	-3.35313	0.000799041	0.00185507
ASCC3	1013.14	0.278483	0.0702801	3.96248	7.41762e-05	0.000203264
ASF1A	547.149	-0.0172164	0.0815099	-0.211218	0.832717	0.871202
ASF1B	2654.08	-0.526723	0.0805001	-6.54314	6.02402e-11	3.44745e-10
ASGR1	61.6652	-0.739834	0.175464	-4.21644	2.48186e-05	7.28756e-05
ASH1L	1588.75	0.0883643	0.117772	0.750299	0.453074	0.537266
ASH2L	791.77	-0.144089	0.0656014	-2.19643	0.0280611	0.0478255
ASIP	5.76142	-0.742635	0.584217	-1.27116	0.203671	0.272783
ASL	366.224	-0.200831	0.114005	-1.7616	0.078137	0.118636
ASNA1	3067.62	0.00992873	0.0779574	0.127361	0.898655	0.923416
ASNS	435.166	-0.833476	0.112785	-7.38998	1.46847e-13	1.09415e-12
ASNSD1	829.595	0.528331	0.0857001	6.16488	7.05363e-10	3.62726e-09
ASPDH	10.2496	-0.746407	0.37793	-1.97499	0.0482696	0.077534
ASPH	6276.31	0.604335	0.106346	5.68271	1.3258e-08	5.88385e-08
ASPHD1	316.004	-0.134001	0.139783	-0.95864	0.33774	0.420896
ASPHD2	134.118	0.221814	0.123156	1.80109	0.0716886	0.110019
ASPM	4032.12	0.384109	0.0894457	4.29433	1.75224e-05	5.2482e-05
ASPRV1	8.85166	-0.953176	0.43813	-2.17556	0.0295884	0.0501553
ASPSCR1	375.647	-0.199436	0.113906	-1.75089	0.0799652	0.121089
ASRGL1	440.864	-0.0555966	0.0944343	-0.588733	0.55604	0.634856
ASS1	84.1103	0.412486	0.203105	2.0309	0.0422653	0.0689367
ASTE1	178.396	-0.808832	0.109526	-7.38485	1.52631e-13	1.13268e-12
ASTN2	46.5723	0.754716	0.175256	4.30637	1.65953e-05	4.98869e-05
ASUN	706.017	0.247211	0.0711494	3.47453	0.000511745	0.00123093
ASXL1	3580.95	0.105436	0.0511094	2.06295	0.0391174	0.0642839
ASXL2	1392.58	0.664231	0.087374	7.60216	2.91237e-14	2.30946e-13
ATAD1	1067.12	-0.485884	0.0581878	-8.35027	6.81084e-17	6.72679e-16
ATAD2	14746.4	-0.362221	0.0710229	-5.10007	3.39536e-07	1.27326e-06
ATAD2B	555.327	-0.14059	0.0951794	-1.4771	0.139648	0.197638
ATAD3A	594.018	0.229715	0.118236	1.94285	0.0520345	0.0828533
ATAD3B	516.795	0.103606	0.102028	1.01546	0.309885	0.391614
ATAD3C	15.884	-0.921225	0.374943	-2.45697	0.0140113	0.0255558
ATAD5	1104.81	-0.0404779	0.104558	-0.387133	0.698658	0.763086
ATCAY	86.7432	1.07331	0.205753	5.21651	1.82326e-07	7.0608e-07
ATE1	236.694	-0.17834	0.110921	-1.60781	0.107877	0.157616
ATF1	466.53	0.645776	0.110181	5.86106	4.59911e-09	2.15202e-08
ATF2	734.707	0.50816	0.0930511	5.46109	4.73218e-08	1.96466e-07
ATF3	315.655	-0.600435	0.137812	-4.3569	1.31918e-05	4.02192e-05
ATF4	3123.22	0.251753	0.0752523	3.34545	0.000821493	0.00190302
ATF5	606.637	-0.0182777	0.0759113	-0.240777	0.809728	0.85227
ATF6	1080.65	-0.325179	0.0676939	-4.80366	1.55788e-06	5.33158e-06
ATF7	455.608	0.19035	0.0802137	2.37304	0.0176425	0.0314923
ATF7IP	799.569	0.258771	0.106078	2.43944	0.0147101	0.0267252
ATF7IP2	75.8	0.258538	0.177075	1.46005	0.144276	0.20312
ATG10	90.0759	0.229374	0.149691	1.53232	0.125444	0.179979
ATG12	430.219	-0.185566	0.0753805	-2.46173	0.013827	0.0252509
ATG13	1453.91	0.000249731	0.0545777	0.00457571	0.996349	0.997157
ATG14	663.751	-0.466418	0.0879949	-5.30051	1.15479e-07	4.57863e-07
ATG16L1	656.215	-0.257107	0.0771565	-3.33228	0.000861378	0.00199043
ATG16L2	226.714	-0.299098	0.113771	-2.62895	0.00856494	0.0163787
ATG2A	1161.59	-0.281941	0.0771256	-3.65561	0.000256573	0.000642844
ATG2B	547.36	0.466457	0.110328	4.2279	2.3588e-05	6.95797e-05
ATG3	1176.62	-0.00901128	0.075875	-0.118765	0.905462	0.92745
ATG4A	108.123	-1.20315	0.138698	-8.67457	4.15101e-18	4.58283e-17
ATG4B	1052.81	0.0263568	0.0694972	0.37925	0.704502	0.768166
ATG4C	102.226	0.596345	0.156703	3.80559	0.000141469	0.000370567
ATG4D	401.554	-0.431137	0.107389	-4.01472	5.95168e-05	0.000165287
ATG5	484.781	1.37033	0.0993064	13.799	2.58501e-43	1.64254e-41
ATG7	434.46	0.0469134	0.0886933	0.52894	0.596847	0.672885
ATG9A	1896.17	-0.247452	0.0760852	-3.25229	0.00114477	0.00258912
ATG9B	4.93712	-1.361	0.72148	-1.88639	0.0592418	0.092881
ATHL1	619.75	0.648249	0.116542	5.56235	2.66164e-08	1.14186e-07
ATIC	1593.47	0.481515	0.0801437	6.00814	1.8766e-09	9.16025e-09
ATL1	110.303	1.05711	0.138901	7.61049	2.73059e-14	2.16996e-13
ATL2	1110.21	0.77038	0.0610708	12.6146	1.75554e-36	7.46863e-35
ATL3	775.227	1.35539	0.0895149	15.1414	8.62912e-52	8.87182e-50
ATM	1571.5	0.0154982	0.0752143	0.206053	0.836749	0.874256
ATMIN	730.295	-0.587654	0.0712849	-8.24374	1.66904e-16	1.60144e-15
ATN1	4533.45	-0.0259837	0.101308	-0.256482	0.797579	0.842898
ATOH7	5.28243	0.663557	0.511177	1.2981	0.194254	0.262403
ATOH8	160.158	1.61989	0.160878	10.069	7.57105e-24	1.30946e-22
ATOX1	644.879	0.464149	0.0954744	4.86151	1.16495e-06	4.04862e-06
ATP10A	139.849	-0.00989459	0.143111	-0.0691393	0.944879	0.958015
ATP10D	724.222	0.543365	0.0673158	8.07188	6.92236e-16	6.29905e-15
ATP11A	1264.55	-0.150876	0.0677132	-2.22816	0.0258695	0.0444778
ATP11B	1391	-0.0147804	0.0903073	-0.163668	0.869992	0.901129
ATP11C	538.228	1.74653	0.136751	12.7716	2.3629e-37	1.06655e-35
ATP13A1	1254.38	-0.144325	0.0839754	-1.71866	0.0856771	0.128703
ATP13A2	943.733	-0.161445	0.074249	-2.17437	0.029677	0.050294
ATP13A3	3086.86	1.23077	0.0803602	15.3157	6.00748e-53	6.82066e-51
ATP1A1	5025.65	-0.241887	0.0526347	-4.59559	4.31527e-06	1.39554e-05
ATP1A1OS	13.6814	-0.128967	0.374206	-0.344641	0.730364	0.789965
ATP1A3	110.09	-0.144149	0.147306	-0.978568	0.327793	0.41055
ATP1B1	800.846	-0.254639	0.0753168	-3.38091	0.000722458	0.00169348
ATP1B2	52.3671	-1.347	0.218287	-6.17081	6.79422e-10	3.50238e-09
ATP1B3	1947.31	0.0825818	0.0685776	1.20421	0.228509	0.301442
ATP2A1	56.4094	-0.131424	0.212411	-0.618726	0.536097	0.616699
ATP2A2	6761.59	-0.160252	0.0436157	-3.67419	0.000238607	0.000599658
ATP2A3	755.109	-1.36628	0.11403	-11.9818	4.4278e-33	1.51045e-31
ATP2B1	2429.24	-0.0906145	0.0684504	-1.3238	0.18557	0.252201
ATP2B3	6.64908	1.22061	0.542689	2.24919	0.0245004	0.0423451
ATP2B4	1628.28	-0.254502	0.0857325	-2.96856	0.00299197	0.00630011
ATP2C1	1630.61	-0.0498253	0.059636	-0.835492	0.403441	0.487618
ATP2C2	11.0013	0.476892	0.395615	1.20545	0.228031	0.300918
ATP5A1	7047.71	0.00105206	0.0457012	0.0230204	0.981634	0.986097
ATP5B	13721.4	0.304601	0.0603951	5.04347	4.5717e-07	1.68368e-06
ATP5C1	2769.77	0.192152	0.0832962	2.30685	0.0210633	0.0370008
ATP5D	1234.51	0.124509	0.0787962	1.58014	0.114075	0.165462
ATP5E	499.6	0.342578	0.238308	1.43754	0.150564	0.210491
ATP5EP2	71.9278	0.602189	0.173988	3.46109	0.000537999	0.0012901
ATP5F1	1888.89	0.170346	0.0803021	2.12131	0.0338957	0.056582
ATP5G1	1364.55	0.187485	0.0867292	2.16173	0.030639	0.0516465
ATP5G2	3127.4	0.217647	0.0668319	3.25663	0.00112745	0.00255267
ATP5G3	3260.68	0.320412	0.0800595	4.00217	6.27629e-05	0.000173651
ATP5H	2340.09	0.20236	0.0719619	2.81204	0.00492277	0.0099024
ATP5I	1949.42	0.192785	0.0863139	2.23354	0.0255133	0.0439062
ATP5J	992.249	0.981753	0.0982312	9.9943	1.61417e-23	2.73431e-22
ATP5J2	1294.25	0.138225	0.087551	1.57879	0.114383	0.165878
ATP5L	2862.03	-0.028763	0.072003	-0.39947	0.689547	0.755244
ATP5L2	40.7751	0.12893	0.201253	0.640638	0.521758	0.602827
ATP5O	3388.38	0.118053	0.0623416	1.89365	0.0582709	0.0915601
ATP5S	112.75	-0.150455	0.125224	-1.20149	0.229561	0.302694
ATP5SL	1161.51	-0.0526923	0.0636397	-0.827978	0.407683	0.491991
ATP6AP1	1095.23	0.291987	0.0565517	5.16318	2.42786e-07	9.25448e-07
ATP6AP1L	13.6607	0.446582	0.314635	1.41937	0.155792	0.216919
ATP6AP2	1302.72	-0.23189	0.0791313	-2.93044	0.00338482	0.0070422
ATP6V0A1	798.625	-0.342141	0.0823918	-4.15262	3.28697e-05	9.47315e-05
ATP6V0A2	552.132	-0.254458	0.0678478	-3.75042	0.00017654	0.000454157
ATP6V0A4	9.72296	0.796425	0.453867	1.75475	0.0793015	0.120207
ATP6V0B	744.304	-0.191736	0.0961467	-1.9942	0.0461303	0.0744775
ATP6V0C	1837.32	-0.07583	0.0828208	-0.915591	0.359881	0.443782
ATP6V0D1	904.428	-0.548432	0.061184	-8.96365	3.14103e-19	3.8086e-18
ATP6V0E1	1289.64	0.133939	0.0767999	1.74401	0.0811581	0.122719
ATP6V0E2	467.027	-0.688588	0.0868272	-7.93055	2.1817e-15	1.89111e-14
ATP6V1A	1128.47	-0.278131	0.0601668	-4.62266	3.78844e-06	1.23514e-05
ATP6V1B1	19.6151	0.0364985	0.327472	0.111455	0.911255	0.93185
ATP6V1B2	1865.3	-0.460724	0.0566487	-8.13301	4.18767e-16	3.89437e-15
ATP6V1C1	909.955	-0.235103	0.0827247	-2.84199	0.00448327	0.0090912
ATP6V1C2	35.06	0.12162	0.209619	0.580198	0.561781	0.63993
ATP6V1D	1537.11	0.291624	0.0698436	4.17539	2.97476e-05	8.63554e-05
ATP6V1E1	1419.13	0.0875914	0.0616324	1.42119	0.155262	0.216323
ATP6V1E2	73.3674	-0.0264873	0.167787	-0.157863	0.874565	0.905001
ATP6V1F	997.801	0.140642	0.0852772	1.64923	0.0991006	0.146163
ATP6V1G1	924.779	1.52824	0.0975838	15.6608	2.80283e-55	3.84222e-53
ATP6V1H	1078.05	-0.0384264	0.0826196	-0.4651	0.64186	0.71299
ATP7A	205.355	0.102794	0.118572	0.866932	0.385979	0.47071
ATP7B	446.163	1.09264	0.108812	10.0416	1.00058e-23	1.72051e-22
ATP8A1	18.7626	0.145385	0.411245	0.353525	0.723695	0.784701
ATP8A2	14.7784	-0.0501455	0.38296	-0.130942	0.895821	0.920952
ATP8B1	698.559	1.33418	0.108551	12.2908	1.01439e-34	3.88064e-33
ATP8B2	628.947	0.942415	0.101423	9.29193	1.51514e-20	2.04296e-19
ATP8B3	107.836	0.59244	0.134278	4.41204	1.024e-05	3.15972e-05
ATP8B4	6.63271	-0.12539	0.509795	-0.245962	0.805711	0.849286
ATP8B5P	4.0079	-0.960732	0.658969	-1.45793	0.144859	0.203766
ATP9A	710.248	-0.770983	0.129074	-5.97316	2.32696e-09	1.1251e-08
ATP9B	162.606	0.110617	0.121386	0.911284	0.362146	0.44598
ATPAF1	920.566	0.179687	0.058232	3.0857	0.00203073	0.00441093
ATPAF2	307.026	0.335216	0.0849796	3.94466	7.99117e-05	0.000217721
ATPBD4	79.9201	0.930429	0.172444	5.39554	6.83169e-08	2.78254e-07
ATPIF1	1577.19	-0.215667	0.0673828	-3.20063	0.00137129	0.00305706
ATR	662.653	1.26364	0.0849337	14.8779	4.58581e-50	4.40863e-48
ATRIP	293.957	0.184414	0.093905	1.96384	0.0495491	0.0793397
ATRN	2534.17	-0.285111	0.0567388	-5.02497	5.03502e-07	1.84058e-06
ATRNL1	46.1036	-0.410243	0.232686	-1.76308	0.0778872	0.118329
ATRX	1595.68	0.00453252	0.116832	0.0387953	0.969054	0.976437
ATXN1	438.331	0.389928	0.106028	3.67761	0.000235432	0.000592482
ATXN10	1983.29	1.97179	0.126006	15.6484	3.40797e-55	4.6289e-53
ATXN1L	1235.55	-0.0498403	0.0640556	-0.778078	0.436523	0.521259
ATXN2	734.244	0.678262	0.100206	6.7687	1.29942e-11	7.94955e-11
ATXN2L	2601.65	0.0128115	0.0777551	0.164767	0.869127	0.900324
ATXN3	383.668	-0.166541	0.0868467	-1.91764	0.0551566	0.0872057
ATXN7	617.707	-0.0730419	0.0772277	-0.945799	0.344251	0.427642
ATXN7L1	75.2034	0.305584	0.191226	1.59803	0.110037	0.160455
ATXN7L2	197.581	-0.548564	0.105607	-5.19438	2.05407e-07	7.89472e-07
ATXN7L3	2380.06	-0.514859	0.0717264	-7.1781	7.06864e-13	4.8994e-12
ATXN7L3B	1037.81	1.11684	0.080923	13.8012	2.50481e-43	1.59843e-41
AUH	163.605	0.17474	0.0975686	1.79095	0.0733021	0.112227
AUP1	2335.54	-0.123524	0.0911307	-1.35546	0.175269	0.239888
AURKA	3422.68	1.0978	0.0846576	12.9676	1.86861e-38	8.98208e-37
AURKAIP1	1813.51	0.267063	0.0866489	3.08212	0.00205529	0.00445905
AURKAPS1	73.753	0.40566	0.185963	2.18141	0.0291533	0.0495085
AURKB	2556.29	0.355664	0.0572189	6.21585	5.1047e-10	2.66955e-09
AURKC	15.1165	-0.649046	0.306835	-2.11529	0.0344051	0.0573612
AUTS2	202.854	-0.162274	0.114833	-1.41313	0.157616	0.219129
AVEN	286.027	0.472653	0.0879745	5.37261	7.7605e-08	3.13833e-07
AVIL	101.353	-1.03442	0.161459	-6.40669	1.48712e-10	8.203e-10
AVL9	439.925	0.685733	0.0724346	9.46693	2.88195e-21	4.10263e-20
AVPI1	462.815	0.275181	0.109595	2.51089	0.0120427	0.0222892
AXIN1	1220.57	-0.199698	0.08047	-2.48164	0.0130779	0.0240221
AXIN2	124.611	-0.824147	0.124416	-6.62412	3.49331e-11	2.05069e-10
AXL	10754.9	1.11063	0.0894454	12.4168	2.11787e-35	8.42879e-34
AZI1	411.367	-0.0885415	0.107504	-0.82361	0.410161	0.494328
AZI2	735.945	0.249768	0.0802477	3.11246	0.00185537	0.00405503
AZIN1	2415.29	0.351465	0.0620575	5.66354	1.48284e-08	6.54154e-08
AZU1	17.5338	0.311052	0.331959	0.937019	0.348749	0.432213
B2M	6475.75	0.353803	0.0636339	5.55998	2.69798e-08	1.15678e-07
B3GALNT1	150.342	1.20779	0.152026	7.94465	1.94736e-15	1.69892e-14
B3GALNT2	1163.92	-0.388237	0.0576141	-6.73858	1.59945e-11	9.70483e-11
B3GALT2	31.3601	0.512624	0.331039	1.54853	0.121494	0.175024
B3GALT5	8.73302	0.261531	0.55221	0.473607	0.63578	0.707575
B3GALT6	488.87	-0.522154	0.0812797	-6.42416	1.32598e-10	7.34971e-10
B3GALTL	588.691	-0.296123	0.0783579	-3.77911	0.000157392	0.000408447
B3GAT1	9.5311	0.450462	0.40044	1.12492	0.260624	0.337876
B3GAT3	429.569	-0.199696	0.117164	-1.70441	0.0883042	0.132282
B3GNT1	844.836	0.0998988	0.0614147	1.62663	0.103816	0.15232
B3GNT2	398.211	-0.725921	0.105776	-6.86284	6.75067e-12	4.26381e-11
B3GNT4	35.1892	-0.434965	0.21793	-1.99589	0.0459458	0.074212
B3GNT5	260.785	0.18337	0.107386	1.70758	0.0877147	0.131505
B3GNT7	33.5309	-2.02482	0.341006	-5.93779	2.88891e-09	1.38058e-08
B3GNT8	8.87933	-1.58089	0.561497	-2.81549	0.00487022	0.00980202
B3GNT9	92.1322	-1.33605	0.152053	-8.78675	1.53943e-18	1.77088e-17
B3GNTL1	59.3242	1.0376	0.176946	5.86395	4.51986e-09	2.11627e-08
B4GALNT1	804.225	-0.0711324	0.0710412	-1.00128	0.316689	0.398859
B4GALNT3	416.145	-0.0169909	0.0961363	-0.176737	0.859715	0.892791
B4GALNT4	878.415	1.26174	0.0810292	15.5714	1.13867e-54	1.45328e-52
B4GALT1	1819.16	-1.5771	0.0715225	-22.0504	9.45869e-108	1.40036e-104
B4GALT2	1076.23	0.345694	0.0815869	4.23712	2.26402e-05	6.6904e-05
B4GALT3	896.22	-0.495881	0.075158	-6.59784	4.17197e-11	2.43365e-10
B4GALT4	662.973	-0.178588	0.0889726	-2.00723	0.0447255	0.0724624
B4GALT5	3800.77	-0.616632	0.0604719	-10.197	2.04501e-24	3.71489e-23
B4GALT6	370.539	0.801474	0.121631	6.58938	4.41664e-11	2.56929e-10
B4GALT7	454.808	-0.417671	0.0994364	-4.20038	2.66464e-05	7.7949e-05
B7H6	339.436	0.43473	0.117104	3.71234	0.000205355	0.000522474
B9D1	331.522	0.421134	0.0871584	4.83182	1.35289e-06	4.6678e-06
B9D2	101.592	0.369231	0.129261	2.85649	0.00428358	0.00873171
BABAM1	2748.51	-0.339973	0.0635263	-5.35169	8.7137e-08	3.50942e-07
BACE1	568.041	-1.00056	0.106136	-9.42717	4.21295e-21	5.89535e-20
BACE1-AS	21.7638	-0.0638613	0.301001	-0.212163	0.83198	0.870553
BACE2	95.1231	0.444005	0.240903	1.84309	0.0653163	0.101279
BACH1	1073.2	0.0277982	0.10724	0.259214	0.79547	0.841243
BACH2	21.3802	0.523316	0.336166	1.55672	0.119537	0.172524
BAD	812.561	-0.0194652	0.069037	-0.281954	0.777979	0.828274
BAG1	491.447	-0.272415	0.087898	-3.09922	0.0019403	0.00422692
BAG2	921.294	0.366976	0.0901255	4.07183	4.66457e-05	0.000131666
BAG3	796.831	1.33065	0.101544	13.1042	3.11619e-39	1.5639e-37
BAG4	395.685	0.669394	0.132755	5.04232	4.59915e-07	1.69295e-06
BAG5	628.875	0.325093	0.073692	4.41151	1.02651e-05	3.16613e-05
BAHCC1	658.398	0.76461	0.0851868	8.97569	2.81587e-19	3.42555e-18
BAHD1	970.602	0.0443028	0.0584535	0.757915	0.448502	0.532911
BAI1	356.891	0.60214	0.159201	3.78228	0.000155401	0.000403775
BAI2	341.992	0.245119	0.106846	2.29413	0.0217828	0.0381109
BAIAP2	686.86	-0.0608752	0.114318	-0.532506	0.594376	0.670711
BAIAP2L1	562.456	0.0669724	0.0669427	1.00044	0.317096	0.399167
BAIAP2L2	11.686	-0.785447	0.379758	-2.06829	0.0386131	0.0635468
BAIAP3	264.043	-0.731187	0.155615	-4.69869	2.61837e-06	8.72888e-06
BAK1	543.55	-0.551903	0.0969794	-5.69093	1.26349e-08	5.61908e-08
BAMBI	178.236	-0.258327	0.118892	-2.1728	0.0297956	0.0504429
BANF1	1688.86	-1.50456	0.0863368	-17.4267	5.17774e-68	1.19776e-65
BANP	216.541	0.0989431	0.121452	0.814666	0.415263	0.499186
BAP1	3081.87	-0.635532	0.0672371	-9.45211	3.32066e-21	4.70453e-20
BARD1	264.733	-0.368692	0.102848	-3.58482	0.000337315	0.000833019
BASP1	3093.77	1.11775	0.108698	10.283	8.40401e-25	1.55333e-23
BATF2	53.3163	-1.20373	0.223781	-5.37905	7.4878e-08	3.03302e-07
BATF3	70.4507	0.9637	0.179362	5.37295	7.74609e-08	3.13336e-07
BAX	1497.71	-0.352011	0.0664611	-5.29649	1.18049e-07	4.67429e-07
BAZ1A	1019.35	0.96986	0.0799972	12.1237	7.91308e-34	2.83298e-32
BAZ1B	3281.51	0.051214	0.0804627	0.636494	0.524455	0.605282
BAZ2A	3979.04	-0.271796	0.0595239	-4.56616	4.96731e-06	1.59387e-05
BAZ2B	585.991	0.277221	0.143692	1.92927	0.0536975	0.0851259
BBC3	252.56	-1.04013	0.126697	-8.20959	2.21944e-16	2.11447e-15
BBIP1	142.37	0.3673	0.118244	3.10628	0.00189457	0.00413521
BBS1	360.978	-0.526154	0.0871471	-6.03754	1.56485e-09	7.72254e-09
BBS10	231.641	-0.54313	0.109962	-4.93924	7.84286e-07	2.79859e-06
BBS12	66.1369	-0.123435	0.181502	-0.680071	0.496459	0.578746
BBS2	518.57	0.252785	0.0708999	3.56538	0.000363325	0.000892637
BBS4	461.753	0.228217	0.120954	1.88681	0.0591857	0.0928127
BBS5	135.46	0.510119	0.105517	4.83445	1.33514e-06	4.61193e-06
BBS7	669.09	0.177644	0.0744341	2.3866	0.017005	0.0304645
BBS9	195.844	-0.0668408	0.128034	-0.522056	0.601631	0.677195
BBX	1552.85	-0.385245	0.0773193	-4.98251	6.27639e-07	2.26694e-06
BCAM	2993.89	-0.252814	0.0874208	-2.89192	0.00382893	0.00789077
BCAN	11.0197	-0.815257	0.400977	-2.03318	0.0420345	0.068598
BCAP29	606.645	0.375258	0.0677614	5.53793	3.06059e-08	1.30319e-07
BCAP31	1520.18	0.383788	0.0728832	5.26579	1.39586e-07	5.48161e-07
BCAR1	1897.34	0.063787	0.0729269	0.87467	0.381753	0.466256
BCAR3	441.497	1.27953	0.221306	5.78172	7.39394e-09	3.37445e-08
BCAS2	792.484	-0.323005	0.0620756	-5.20341	1.95661e-07	7.54365e-07
BCAS3	331.736	-0.569429	0.0929582	-6.12564	9.03192e-10	4.60301e-09
BCAS4	345.104	-0.0817642	0.0817083	-1.00068	0.31698	0.399089
BCAT1	1839.63	1.06454	0.0754359	14.1118	3.21164e-45	2.28598e-43
BCAT2	1933.06	0.243596	0.081457	2.99048	0.00278537	0.00590032
BCCIP	1130.45	0.0776462	0.0804479	0.965174	0.334458	0.417226
BCDIN3D	63.5113	-0.615302	0.210872	-2.91789	0.00352404	0.00730516
BCHE	53.443	-0.401208	0.221312	-1.81286	0.0698533	0.107514
BCKDHA	734.23	-0.726724	0.0815287	-8.91372	4.93483e-19	5.8967e-18
BCKDHB	166.345	0.341052	0.145737	2.34018	0.0192744	0.0341418
BCKDK	1107.08	0.167894	0.0946473	1.77389	0.0760811	0.115965
BCL10	224.621	-0.610594	0.119488	-5.11008	3.22027e-07	1.2122e-06
BCL2	41.7037	0.374822	0.212118	1.76704	0.0772215	0.117463
BCL2L1	2200.97	0.290743	0.059508	4.88578	1.03021e-06	3.6117e-06
BCL2L11	346.251	-0.0721367	0.109818	-0.656876	0.511261	0.592363
BCL2L12	1219.17	0.0303468	0.0813742	0.372929	0.709201	0.771755
BCL2L13	881.851	-0.172801	0.0661499	-2.61227	0.00899427	0.0171091
BCL2L2	431.157	-0.792661	0.084131	-9.42175	4.43613e-21	6.20178e-20
BCL3	387.69	0.307222	0.120233	2.55521	0.0106122	0.0199257
BCL6	207.804	0.621464	0.109816	5.65911	1.52159e-08	6.7065e-08
BCL7A	751.437	-1.03623	0.0858628	-12.0685	1.55006e-33	5.37437e-32
BCL7B	667.909	-0.895182	0.09001	-9.94537	2.64201e-23	4.40484e-22
BCL7C	1229.99	-0.278692	0.101498	-2.74579	0.00603651	0.0119511
BCL9	545.277	-0.540278	0.0741072	-7.29049	3.08823e-13	2.2303e-12
BCL9L	1696.8	-0.284198	0.0702828	-4.04363	5.26292e-05	0.000147292
BCLAF1	3068.4	0.929877	0.101202	9.18835	3.98906e-20	5.18963e-19
BCO2	8.68682	-0.871261	0.458774	-1.89911	0.0575506	0.0906321
BCOR	866.161	0.0358536	0.113643	0.315492	0.752388	0.808353
BCORL1	550.513	-0.178261	0.102464	-1.73974	0.0819041	0.123645
BCR	638.027	-0.0748497	0.0728416	-1.02757	0.304153	0.385695
BCS1L	609.173	0.0343055	0.0840005	0.408396	0.682983	0.749226
BDH1	222.335	0.828191	0.135302	6.12105	9.29603e-10	4.72298e-09
BDH2	185.318	-0.444721	0.0890157	-4.99598	5.85375e-07	2.12309e-06
BDKRB1	121.904	1.97535	0.220064	8.97624	2.80173e-19	3.41115e-18
BDKRB2	51.7117	-0.331422	0.256212	-1.29355	0.195822	0.264014
BDNF	870.694	0.729573	0.125496	5.8135	6.11801e-09	2.81821e-08
BDNF-AS1	20.8591	1.09222	0.363886	3.00155	0.00268606	0.0057112
BDP1	1942.51	-0.572315	0.0877835	-6.51962	7.04863e-11	4.01211e-10
BEAN1	19.9684	-0.139167	0.317783	-0.437932	0.661436	0.730079
BECN1	876.788	-0.074147	0.0693511	-1.06915	0.285	0.364813
BEGAIN	17.2608	-0.209586	0.302835	-0.69208	0.488887	0.571558
BEND3	225.634	0.641888	0.106968	6.00074	1.96416e-09	9.57188e-09
BEND4	195.179	-0.019129	0.12373	-0.154603	0.877135	0.906779
BEND6	16.0801	0.0943405	0.375781	0.251052	0.801774	0.845943
BEND7	258.39	-0.0550637	0.0968809	-0.568365	0.569787	0.647555
BEST1	9.33483	-0.500002	0.405749	-1.23229	0.217839	0.289014
BEST3	9.40978	1.80472	0.456894	3.94997	7.81618e-05	0.000213345
BET1	227.16	1.00162	0.16165	6.19624	5.78293e-10	3.00303e-09
BET1L	733.535	-0.0573032	0.0851885	-0.672664	0.501161	0.582896
BEX1	284.755	0.482679	0.132253	3.64966	0.000262593	0.00065626
BEX2	20.8059	-0.736182	0.32043	-2.29748	0.0215912	0.0378203
BEX4	36.1063	-0.284991	0.238414	-1.19536	0.231946	0.305323
BFAR	1310.91	0.095276	0.0544944	1.74836	0.0804012	0.121687
BFSP1	51.2193	0.404285	0.211853	1.90833	0.0563481	0.088928
BGN	334.269	0.633002	0.234285	2.70184	0.00689564	0.0134879
BHLHA15	6.0232	-1.26437	0.506468	-2.49644	0.0125446	0.0231285
BHLHB9	156.655	-0.327539	0.126841	-2.58228	0.00981497	0.0185582
BHLHE40	730.165	0.867746	0.0982445	8.83252	1.02347e-18	1.18842e-17
BHLHE41	15.6913	2.51297	0.46817	5.36765	7.97702e-08	3.22325e-07
BICC1	249.797	0.240917	0.122693	1.96357	0.0495795	0.0793798
BICD1	90.7891	0.334238	0.139363	2.39832	0.0164703	0.0295854
BICD2	1225.75	-0.286284	0.0556358	-5.14568	2.6655e-07	1.01316e-06
BID	940.096	0.885892	0.0950919	9.31617	1.20617e-20	1.64131e-19
BIK	33.6119	0.15021	0.226147	0.664213	0.506554	0.588153
BIN1	1286.46	0.115099	0.0563444	2.04277	0.0410752	0.0671879
BIN3	283.453	-0.0419457	0.0983992	-0.426281	0.669903	0.737666
BIRC2	1363.33	1.35019	0.123815	10.9049	1.09215e-27	2.45857e-26
BIRC3	615.538	0.407359	0.207787	1.96047	0.0499409	0.079872
BIRC5	3773.67	-0.195651	0.0576552	-3.39346	0.000690158	0.00162264
BIRC6	2538.28	0.389102	0.10121	3.84449	0.000120806	0.000320181
BIVM	167.75	-0.826326	0.121829	-6.78267	1.17973e-11	7.25931e-11
BK250D10.8	10.7035	-0.087677	0.380113	-0.23066	0.817579	0.858336
BLCAP	1464.19	-0.0598867	0.0648756	-0.923101	0.355954	0.439672
BLID	4.07907	-0.584329	0.773198	-0.75573	0.449811	0.534204
BLM	1085.45	-0.376676	0.0710967	-5.29808	1.17028e-07	4.63757e-07
BLMH	1911.67	-0.875402	0.0560203	-15.6265	4.80427e-55	6.35064e-53
BLOC1S1	447.549	-0.051308	0.11673	-0.439545	0.660267	0.729061
BLOC1S2	537.278	-0.450457	0.0797483	-5.64849	1.61866e-08	7.10684e-08
BLOC1S3	184.693	0.0307248	0.111533	0.275478	0.782949	0.83195
BLVRA	924.934	0.3449	0.0842691	4.09284	4.26113e-05	0.000120878
BLVRB	793.4	-0.412234	0.0752774	-5.4762	4.34548e-08	1.81225e-07
BLZF1	267.355	0.268305	0.0846962	3.16785	0.00153571	0.00339498
BMF	226.935	-1.07954	0.174362	-6.19135	5.96506e-10	3.0911e-09
BMI1	33.9778	-0.325137	0.221153	-1.47019	0.14151	0.19991
BMP1	810.472	0.125367	0.0919658	1.36319	0.172821	0.237041
BMP2K	431.103	1.04825	0.0879529	11.9183	9.50501e-33	3.14813e-31
BMP4	176.42	-0.277397	0.160387	-1.72954	0.0837121	0.126041
BMP5	33.0898	-0.521719	0.252649	-2.065	0.0389235	0.0640007
BMP6	6.19854	0.122841	0.528528	0.23242	0.816211	0.857569
BMP7	808.968	-0.00634939	0.0720189	-0.0881629	0.929747	0.946302
BMP8A	55.2237	-0.973166	0.2129	-4.57099	4.85416e-06	1.5606e-05
BMP8B	159.302	-0.445485	0.120948	-3.68329	0.000230242	0.000580661
BMPER	39.0295	2.46611	0.341287	7.22592	4.97718e-13	3.51058e-12
BMPR1A	316.911	0.697242	0.112398	6.20336	5.52697e-10	2.88123e-09
BMPR2	1773.04	0.483305	0.102241	4.72711	2.27735e-06	7.64713e-06
BMS1	2223.92	0.183861	0.0517116	3.55552	0.000377234	0.000924355
BMS1P4	49.8177	0.0589045	0.204845	0.287556	0.773687	0.825247
BNC1	751.192	1.20674	0.108644	11.1073	1.15631e-28	2.78814e-27
BNC2	392.876	0.970566	0.128783	7.53643	4.83016e-14	3.7657e-13
BNIP1	266.481	-0.0730622	0.0981842	-0.744134	0.456795	0.540812
BNIP2	1114.41	0.20282	0.0755351	2.68511	0.00725069	0.0141023
BNIP3	733.794	0.380547	0.216339	1.75903	0.0785732	0.1192
BNIP3L	1261.22	0.733633	0.0981278	7.4763	7.64435e-14	5.83073e-13
BNIPL	24.2466	-1.05954	0.263643	-4.01884	5.84848e-05	0.000162757
BOC	131.262	0.100269	0.142496	0.70366	0.481644	0.565214
BOD1	917.845	-1.43489	0.0789846	-18.1668	9.46272e-74	2.98076e-71
BOD1L	2729.23	-0.0717533	0.0913636	-0.785361	0.432242	0.517203
BOK	1241.84	0.45492	0.0933289	4.87437	1.09156e-06	3.80629e-06
BOLA1	162.509	0.040943	0.133311	0.307124	0.758749	0.813652
BOLA3	661.063	0.206036	0.092323	2.23169	0.0256357	0.0440963
BOLA3-AS1	213.106	-0.102985	0.116183	-0.886402	0.375401	0.460007
BOP1	197.4	1.14695	0.139991	8.19305	2.54692e-16	2.40479e-15
BORA	211.12	0.423024	0.105769	3.99951	6.34734e-05	0.000175518
BPGM	198.899	0.135026	0.122073	1.10611	0.268679	0.346863
BPHL	252.776	-0.0162663	0.102271	-0.159052	0.873628	0.90429
BPNT1	548.41	-0.176517	0.0725845	-2.43188	0.0150206	0.0272257
BPTF	3077.06	-0.131942	0.0987357	-1.33631	0.181447	0.247313
BRAF	180.929	-0.794868	0.103382	-7.68866	1.48679e-14	1.21077e-13
BRAP	656.235	-0.362254	0.0639197	-5.66734	1.45035e-08	6.4097e-08
BRAT1	1515.97	-0.221173	0.0960002	-2.30389	0.021229	0.0372653
BRCA1	2347.92	-0.0117635	0.0831999	-0.141388	0.887564	0.915004
BRCA2	643.549	0.522119	0.0977158	5.34324	9.12996e-08	3.6661e-07
BRCC3	961.433	-0.189475	0.190535	-0.994442	0.320008	0.402217
BRD1	1058.11	-0.196775	0.0578482	-3.40157	0.000669994	0.00157915
BRD2	34.3491	-0.582734	0.23838	-2.44456	0.0145031	0.0263717
BRD3	750.299	0.316936	0.0820019	3.86498	0.000111098	0.000296627
BRD4	3448.62	-0.183752	0.0764884	-2.40235	0.0162899	0.0292969
BRD7	853.873	-0.292247	0.0763283	-3.82881	0.000128763	0.000339509
BRD8	1854.48	0.314527	0.0605982	5.19037	2.09872e-07	8.05761e-07
BRD9	1330.09	-0.294632	0.0693325	-4.24955	2.14198e-05	6.34494e-05
BRE	391.787	0.807384	0.106281	7.59668	3.03828e-14	2.40416e-13
BREA2	21.4653	-2.33855	0.385058	-6.07324	1.25358e-09	6.26576e-09
BRF1	717.129	-0.0692099	0.0752678	-0.919515	0.357826	0.441615
BRF2	267.191	-0.471658	0.0956148	-4.9329	8.10192e-07	2.88339e-06
BRI3	684.714	-0.304351	0.0752218	-4.04604	5.2091e-05	0.000146062
BRI3BP	408.296	-0.652229	0.0901583	-7.23426	4.68062e-13	3.31404e-12
BRIP1	1001.33	0.36949	0.0902357	4.09472	4.22686e-05	0.000119975
BRIX1	2044.51	0.031445	0.0649298	0.484292	0.628179	0.700685
BRK1	1934.28	-0.117814	0.0795956	-1.48016	0.13883	0.196649
BRMS1	1048.3	0.00206508	0.082889	0.0249138	0.980124	0.985101
BRMS1L	284.053	-1.18268	0.102686	-11.5175	1.07735e-30	3.03814e-29
BROX	291.561	0.437971	0.113779	3.84932	0.000118448	0.000314664
BRP44	854.673	-0.278803	0.0638264	-4.36814	1.25309e-05	3.83306e-05
BRP44L	214.412	-0.310911	0.122036	-2.54769	0.0108437	0.020314
BRPF1	818.507	-0.309048	0.070635	-4.37528	1.21276e-05	3.71737e-05
BRPF3	1858.99	-0.776954	0.0783788	-9.91281	3.66187e-23	6.01709e-22
BRSK1	228.793	-0.128254	0.0995052	-1.28892	0.197425	0.265572
BRSK2	259.463	0.405406	0.0892539	4.54216	5.56797e-06	1.77582e-05
BRWD1	1212.19	0.378122	0.0879113	4.30118	1.69892e-05	5.09884e-05
BRWD1-IT2	5.89866	0.240346	0.575268	0.417799	0.676094	0.743432
BRWD3	562.263	0.358006	0.117081	3.05776	0.00223001	0.00480502
BSCL2	20.3491	0.0808109	0.303869	0.26594	0.790286	0.837582
BSDC1	1676.73	-0.838673	0.0615035	-13.6362	2.43999e-42	1.44496e-40
BSG	8763.48	-0.00408172	0.0698072	-0.0584713	0.953373	0.964711
BSN	163.734	-1.10849	0.162276	-6.83092	8.43711e-12	5.28167e-11
BSN-AS2	12.5398	-1.94738	0.406084	-4.79551	1.62258e-06	5.54403e-06
BST1	4.74875	1.19745	0.670664	1.78547	0.0741855	0.113427
BST2	223.537	-1.24241	0.178756	-6.95031	3.64472e-12	2.35736e-11
BTAF1	1394.35	-0.238368	0.0716838	-3.32527	0.000883334	0.00203672
BTBD1	1386.86	0.861215	0.0909311	9.47108	2.76977e-21	3.95816e-20
BTBD10	606.009	0.40869	0.0806366	5.0683	4.01385e-07	1.49272e-06
BTBD11	127.149	0.781648	0.165213	4.73114	2.23258e-06	7.507e-06
BTBD18	8.1408	0.788383	0.530955	1.48484	0.137586	0.195111
BTBD19	39.1725	0.3904	0.221052	1.7661	0.0773792	0.117655
BTBD2	1604.35	-0.218545	0.0756663	-2.88828	0.00387354	0.00797383
BTBD3	1928.84	0.921535	0.0693151	13.2949	2.47932e-40	1.33965e-38
BTBD6	827.546	0.146012	0.0733491	1.99065	0.0465199	0.0750493
BTBD7	607.18	0.379769	0.0960492	3.9539	7.68861e-05	0.000210134
BTBD8	9.07261	0.14757	0.498723	0.295895	0.76731	0.820396
BTBD9	317.77	-0.898406	0.120376	-7.4633	8.43809e-14	6.40318e-13
BTD	225.012	0.25679	0.118183	2.17282	0.0297939	0.0504429
BTF3	6932.27	0.241654	0.063562	3.80186	0.000143615	0.000375725
BTF3L4	566.842	0.0646619	0.0821923	0.786715	0.431449	0.516504
BTG1	585.556	0.0077787	0.132724	0.0586081	0.953264	0.964667
BTG2	426.802	-0.185527	0.094425	-1.96481	0.0494366	0.0791767
BTG3	1162.95	-0.496337	0.0718301	-6.90987	4.85098e-12	3.11038e-11
BTN2A1	655.715	-0.0324244	0.0713652	-0.454345	0.649581	0.719193
BTN2A2	308.413	-0.176424	0.113838	-1.54979	0.121192	0.174657
BTN2A3P	66.1749	-0.231998	0.170769	-1.35854	0.174291	0.238703
BTN3A1	268.131	0.109422	0.113105	0.967433	0.333328	0.416027
BTN3A2	297.101	0.165091	0.101965	1.6191	0.105425	0.154444
BTN3A3	80.534	0.365921	0.180324	2.02924	0.0424341	0.0691891
BTNL9	53.3806	-0.712102	0.239893	-2.96842	0.00299336	0.00630215
BTRC	741.629	0.137941	0.0702985	1.96222	0.0497364	0.0795966
BUB1	2185.7	0.524929	0.0689754	7.61038	2.73297e-14	2.17069e-13
BUB1B	2265.61	0.303795	0.0626181	4.85155	1.22499e-06	4.25128e-06
BUB3	1718.83	-0.359217	0.100911	-3.55976	0.000371196	0.000910928
BUD13	612.915	-0.343847	0.0656235	-5.23969	1.60851e-07	6.26847e-07
BUD31	496.174	0.235826	0.0840768	2.80489	0.00503339	0.010103
BVES	228.27	1.91462	0.116247	16.4702	6.00251e-61	1.11084e-58
BVES-AS1	10.005	-0.581343	0.453569	-1.28171	0.199946	0.268499
BYSL	758.88	0.421419	0.0945195	4.45854	8.25179e-06	2.57466e-05
BZW1	2074.5	0.657986	0.102155	6.44105	1.18651e-10	6.59643e-10
BZW2	1313.71	1.15635	0.0889597	12.9986	1.24545e-38	6.08543e-37
C10orf10	92.7174	0.275174	0.196522	1.40022	0.161448	0.223826
C10orf103	17.648	-0.0567474	0.366814	-0.154703	0.877055	0.90676
C10orf105	16.6516	-0.891223	0.327987	-2.71726	0.00658256	0.012925
C10orf108	15.2044	0.75781	0.403526	1.87797	0.060385	0.0944932
C10orf114	50.7039	1.81533	0.259982	6.98252	2.89926e-12	1.88675e-11
C10orf116	20.0574	0.19479	0.281921	0.690939	0.489604	0.572061
C10orf118	352.853	0.00168055	0.10294	0.0163255	0.986975	0.989939
C10orf12	396.79	1.3006	0.119017	10.9279	8.48028e-28	1.92562e-26
C10orf125	156.988	0.816333	0.113503	7.1922	6.37539e-13	4.44386e-12
C10orf131	8.61773	-0.73278	0.475716	-1.54037	0.123469	0.177403
C10orf137	489.641	-0.0588202	0.0653297	-0.90036	0.367929	0.452387
C10orf140	29.7336	-0.196963	0.272955	-0.721595	0.470544	0.554561
C10orf2	941.792	0.0204219	0.0939835	0.217292	0.82798	0.867288
C10orf25	34.71	0.106688	0.231528	0.4608	0.644942	0.715472
C10orf26	1055.66	-0.688103	0.0721678	-9.53477	1.50224e-21	2.1826e-20
C10orf28	448.824	-0.231137	0.0897454	-2.57548	0.0100101	0.018879
C10orf32	243.012	-1.05768	0.117534	-8.99897	2.27853e-19	2.80646e-18
C10orf35	216.433	-1.09864	0.142451	-7.71242	1.23457e-14	1.01038e-13
C10orf46	1156.17	0.650509	0.0706964	9.20145	3.5316e-20	4.62702e-19
C10orf47	313.334	-0.114477	0.078284	-1.46234	0.143649	0.202391
C10orf54	527.866	-0.0967034	0.093334	-1.0361	0.300155	0.381213
C10orf55	13.0594	1.78663	0.428693	4.16762	3.07802e-05	8.90562e-05
C10orf58	604.401	0.200128	0.0720052	2.77935	0.00544678	0.0108693
C10orf62	4.14685	-1.61785	0.613914	-2.6353	0.00840624	0.0161084
C10orf67	39.1109	-0.263931	0.212941	-1.23945	0.215178	0.285945
C10orf76	532.994	0.02575	0.0694221	0.370919	0.710698	0.772929
C10orf88	135.907	-0.153405	0.115823	-1.32448	0.185345	0.252
C10orf95	7.37755	-0.364436	0.514148	-0.708814	0.47844	0.562033
C11orf1	124.183	-0.0172771	0.153012	-0.112914	0.910099	0.930976
C11orf10	867.634	-0.0234967	0.0712578	-0.329743	0.741594	0.799367
C11orf16	5.15059	-0.394575	0.533887	-0.73906	0.459871	0.543801
C11orf2	1470.04	-0.526506	0.0717251	-7.3406	2.1264e-13	1.55617e-12
C11orf24	771.28	0.104534	0.0918134	1.13855	0.254892	0.331664
C11orf30	694.381	-0.162128	0.0998069	-1.62442	0.104286	0.152882
C11orf31	1051.62	0.802568	0.0969641	8.27696	1.26363e-16	1.22675e-15
C11orf35	93.4648	-1.21738	0.168382	-7.22985	4.83527e-13	3.41537e-12
C11orf41	403.089	0.803435	0.197877	4.06027	4.90163e-05	0.000137963
C11orf45	9.70478	-0.155644	0.524783	-0.296587	0.766782	0.820014
C11orf46	414.309	-0.339896	0.079667	-4.26646	1.98597e-05	5.90527e-05
C11orf48	1415.1	0.394247	0.0684164	5.76246	8.28954e-09	3.76693e-08
C11orf49	361.773	-0.457145	0.0786771	-5.8104	6.23255e-09	2.86829e-08
C11orf51	225.824	-0.0229356	0.122955	-0.186536	0.852024	0.886453
C11orf54	250.909	0.403817	0.093669	4.31111	1.62439e-05	4.88803e-05
C11orf57	795.494	-0.260411	0.0753033	-3.45816	0.000543869	0.00130333
C11orf58	2185.75	0.952669	0.0939768	10.1373	3.77446e-24	6.71646e-23
C11orf61	165.929	-0.113218	0.114693	-0.987136	0.323576	0.406047
C11orf63	32.7194	-0.748662	0.260828	-2.87033	0.00410043	0.0083942
C11orf65	3.77619	0.237189	0.719273	0.329763	0.741579	0.799367
C11orf67	324.146	0.22719	0.0952028	2.38638	0.0170151	0.0304752
C11orf68	723.344	0.18541	0.102726	1.8049	0.0710896	0.109201
C11orf70	13.3413	0.113181	0.320828	0.352777	0.724256	0.784964
C11orf71	31.2249	-0.294866	0.28094	-1.04957	0.293917	0.374569
C11orf73	391.651	-0.301553	0.0797499	-3.78124	0.00015605	0.000405177
C11orf74	251.456	-0.238252	0.0958445	-2.48582	0.0129253	0.0237654
C11orf75	85.0341	-0.0576352	0.143955	-0.40037	0.688884	0.754582
C11orf80	247.026	-0.0797064	0.104457	-0.763051	0.445433	0.529945
C11orf82	671.904	0.332705	0.0578644	5.74972	8.93891e-09	4.036e-08
C11orf83	684.018	0.685581	0.107962	6.35021	2.15023e-10	1.1648e-09
C11orf84	1423.08	-0.220247	0.0695066	-3.16871	0.00153116	0.00338693
C11orf86	9.55325	0.213551	0.477458	0.447266	0.654683	0.723975
C11orf9	932.784	0.199504	0.0793681	2.51365	0.0119487	0.0221403
C11orf93	6.35503	-1.60821	0.464038	-3.46568	0.00052889	0.00126949
C11orf94	5.19878	-1.20213	0.634892	-1.89344	0.058299	0.0915773
C11orf95	591.597	-0.413789	0.0970346	-4.26435	2.00488e-05	5.95432e-05
C12orf10	981.81	-0.0827288	0.0783425	-1.05599	0.290973	0.371399
C12orf23	1158.81	0.0414291	0.078588	0.527168	0.598077	0.674015
C12orf26	47.4303	-0.412189	0.198969	-2.07163	0.0383004	0.0630743
C12orf29	469.568	0.0689204	0.0846567	0.814116	0.415579	0.499484
C12orf32	979.308	0.452464	0.0730323	6.1954	5.8138e-10	3.01694e-09
C12orf34	135.609	-0.0748038	0.135852	-0.550629	0.581888	0.658578
C12orf35	408.244	-0.716989	0.0912545	-7.85703	3.93354e-15	3.33923e-14
C12orf39	15.151	1.17748	0.38453	3.06213	0.00219766	0.0047443
C12orf4	794.518	0.335477	0.0729765	4.59706	4.28493e-06	1.38663e-05
C12orf43	602.621	0.133234	0.079095	1.68449	0.0920877	0.137214
C12orf44	1107.84	0.0157329	0.0921656	0.170702	0.864458	0.896868
C12orf45	228.512	0.544219	0.114428	4.75601	1.97457e-06	6.6896e-06
C12orf47	307.851	-0.222584	0.088622	-2.51161	0.0120182	0.0222496
C12orf49	600.719	-0.888546	0.0912155	-9.74117	2.0122e-22	3.12926e-21
C12orf5	852.348	0.161265	0.0700491	2.30217	0.0213256	0.0374171
C12orf51	1519.61	-0.266358	0.116589	-2.28459	0.0223367	0.0389557
C12orf52	726.31	0.210996	0.0900251	2.34374	0.0190915	0.0338462
C12orf53	466.215	-0.381551	0.155087	-2.46023	0.0138847	0.0253437
C12orf57	1422.78	-0.68848	0.0901036	-7.64098	2.15576e-14	1.72893e-13
C12orf59	17.4192	0.231452	0.294708	0.78536	0.432242	0.517203
C12orf60	25.1717	0.0309636	0.218962	0.141411	0.887545	0.915004
C12orf61	10.0395	-0.963267	0.424853	-2.2673	0.0233722	0.040586
C12orf65	468.32	0.17244	0.0760556	2.26728	0.0233729	0.040586
C12orf66	40.0764	0.192539	0.224633	0.857127	0.391374	0.476035
C12orf68	9.82164	-0.137222	0.350505	-0.391498	0.695429	0.760233
C12orf73	164.279	-0.289191	0.107011	-2.70244	0.00688319	0.0134707
C12orf75	1345.85	0.173819	0.0753324	2.30735	0.0210351	0.0369555
C12orf76	65.8566	-0.0140602	0.171885	-0.0818002	0.934806	0.950039
C13orf15	16.3491	-0.134212	0.36084	-0.371943	0.709935	0.772326
C14orf1	508.975	-0.0984905	0.0970596	-1.01474	0.310228	0.391989
C14orf101	275.247	0.505722	0.11118	4.54868	5.39829e-06	1.7258e-05
C14orf102	361.116	-0.687439	0.0955149	-7.19719	6.14678e-13	4.29463e-12
C14orf109	193.759	-0.71557	0.123193	-5.80853	6.30229e-09	2.89588e-08
C14orf118	450.446	-0.21781	0.0739685	-2.94463	0.00323339	0.00675657
C14orf119	662.811	0.432899	0.0709185	6.10417	1.03335e-09	5.21965e-09
C14orf126	242.281	2.07205	0.165121	12.5486	4.04346e-36	1.67685e-34
C14orf129	261.337	0.0891755	0.0980784	0.909226	0.363231	0.447056
C14orf132	188.21	-0.600003	0.122449	-4.90004	9.58165e-07	3.37271e-06
C14orf133	384.523	0.00210252	0.0810747	0.0259331	0.979311	0.984631
C14orf135	1765.79	0.778262	0.0574635	13.5436	8.64721e-42	5.00086e-40
C14orf142	155.203	-0.498736	0.124258	-4.01373	5.97679e-05	0.000165891
C14orf149	163.859	1.77658	0.121079	14.6729	9.61734e-49	8.52603e-47
C14orf159	93.0987	0.288726	0.146715	1.96794	0.0490753	0.078666
C14orf166	1448.08	0.284127	0.0741791	3.83028	0.000127998	0.000337851
C14orf167	102.997	0.246064	0.144653	1.70107	0.0889306	0.133099
C14orf169	249.816	-0.441415	0.118936	-3.71138	0.000206134	0.000524186
C14orf176	12.8356	-0.326689	0.344722	-0.947689	0.343288	0.426624
C14orf2	776.369	0.85939	0.09872	8.70533	3.16658e-18	3.54355e-17
C14orf21	331.906	-0.0738674	0.0837022	-0.882503	0.377505	0.462089
C14orf28	31.0848	-0.278498	0.204003	-1.36517	0.172201	0.236365
C14orf37	23.2739	-0.252563	0.328809	-0.768113	0.44242	0.526911
C14orf43	1708.4	-0.104174	0.114202	-0.912184	0.361672	0.445618
C14orf45	64.9334	0.0620068	0.151373	0.40963	0.682077	0.74851
C14orf49	60.0345	-0.376467	0.175121	-2.14975	0.0315749	0.0530548
C14orf79	98.4997	0.0735658	0.142623	0.515806	0.60599	0.681221
C14orf80	479.714	-0.0910692	0.0970775	-0.938108	0.348189	0.431628
C14orf93	149.898	-0.0834144	0.125548	-0.6644	0.506434	0.58806
C15orf17	924.688	-0.619918	0.0609225	-10.1755	2.55029e-24	4.59332e-23
C15orf23	1164.93	0.824064	0.0970919	8.48747	2.11188e-17	2.18614e-16
C15orf24	1066.04	-0.271745	0.0742532	-3.65971	0.000252502	0.000632965
C15orf27	11.73	-0.0436899	0.496662	-0.087967	0.929903	0.946333
C15orf29	363.725	-0.281046	0.104478	-2.69	0.00714528	0.013921
C15orf33	12.5908	-0.440175	0.354473	-1.24177	0.21432	0.285086
C15orf37	28.8879	-0.550092	0.260123	-2.11474	0.0344522	0.0574333
C15orf38	441.462	-0.76973	0.100422	-7.66494	1.78915e-14	1.44509e-13
C15orf39	593.015	-0.0571292	0.112111	-0.509577	0.610348	0.685236
C15orf40	216.062	0.154763	0.111558	1.38729	0.165353	0.228342
C15orf41	131.225	0.497646	0.152915	3.2544	0.00113632	0.00257157
C15orf42	1475.48	0.0756707	0.0821429	0.921209	0.356941	0.44067
C15orf44	1369.98	-0.354892	0.0533916	-6.64696	2.99201e-11	1.76904e-10
C15orf48	14.0512	-0.261687	0.362513	-0.721868	0.470376	0.55454
C15orf52	1002.26	0.70138	0.112061	6.25889	3.87728e-10	2.04646e-09
C15orf57	212.643	0.915415	0.129047	7.09368	1.30596e-12	8.82403e-12
C15orf58	49.9674	-0.722399	0.195361	-3.69777	0.0002175	0.000551197
C15orf59	139.245	-0.74195	0.142414	-5.20983	1.89018e-07	7.29892e-07
C15orf61	110.142	-0.0701374	0.137464	-0.510224	0.609895	0.684882
C15orf62	28.0594	0.0935572	0.288956	0.323777	0.746107	0.80312
C16orf13	767.064	0.535241	0.0993799	5.38581	7.21181e-08	2.92683e-07
C16orf3	8.79055	0.991063	0.459061	2.15889	0.0308586	0.051981
C16orf42	855.643	0.199004	0.113746	1.74956	0.0801945	0.121411
C16orf45	284.117	1.12588	0.107138	10.5087	7.88088e-26	1.57458e-24
C16orf46	32.6875	-0.0665806	0.197548	-0.337035	0.736091	0.794997
C16orf48	214.676	-0.315274	0.115583	-2.72768	0.00637819	0.0125587
C16orf5	439.833	-0.108151	0.0774522	-1.39635	0.162608	0.225096
C16orf52	205.782	-0.553402	0.104928	-5.27409	1.33413e-07	5.25173e-07
C16orf53	1237.18	-0.0828077	0.0850001	-0.974207	0.329954	0.412651
C16orf55	141.577	0.389595	0.133048	2.92824	0.00340891	0.00708535
C16orf57	664.074	-0.0589044	0.0713104	-0.826028	0.408788	0.493044
C16orf58	625.063	-0.521411	0.0953452	-5.46867	4.53428e-08	1.88674e-07
C16orf59	644.289	-0.428269	0.0848432	-5.04776	4.4701e-07	1.64873e-06
C16orf62	231.222	0.374279	0.100074	3.74002	0.000184007	0.000471736
C16orf7	203.847	-0.580297	0.121147	-4.79	1.6678e-06	5.69065e-06
C16orf70	308.537	0.344587	0.0833519	4.13412	3.5631e-05	0.000102252
C16orf71	20.5034	-1.54061	0.304368	-5.06167	4.15595e-07	1.54053e-06
C16orf72	854.179	0.248668	0.0782309	3.17863	0.00147971	0.00328393
C16orf74	128.389	0.689059	0.130043	5.29872	1.16619e-07	4.62262e-07
C16orf79	55.1484	0.0856439	0.199263	0.429803	0.667339	0.735746
C16orf80	633.008	0.152714	0.0681309	2.24148	0.0249952	0.0431248
C16orf86	13.0179	-1.46676	0.361776	-4.05434	5.02757e-05	0.00014133
C16orf87	160.068	-0.156749	0.11413	-1.37343	0.16962	0.233255
C16orf88	632.774	0.656927	0.0862355	7.61783	2.5798e-14	2.05897e-13
C16orf91	185.01	-0.347043	0.13842	-2.50718	0.01217	0.022508
C16orf93	15.7777	-0.550262	0.338102	-1.6275	0.10363	0.152086
C16orf95	51.4595	0.166501	0.177097	0.940166	0.347132	0.430426
C17orf100	31.6057	-0.412318	0.261965	-1.57394	0.1155	0.167317
C17orf101	521.223	-0.0663378	0.100093	-0.66276	0.507484	0.588863
C17orf103	524.49	-0.833132	0.109416	-7.61438	2.64957e-14	2.11238e-13
C17orf104	263.411	0.147957	0.0909902	1.62608	0.103933	0.152469
C17orf107	18.1487	-0.205548	0.333861	-0.615667	0.538114	0.618731
C17orf108	28.6736	0.740722	0.261984	2.82736	0.0046934	0.00947319
C17orf109	29.9722	-0.229762	0.298648	-0.76934	0.441691	0.526212
C17orf110	4.61769	0.237193	0.610703	0.388394	0.697725	0.762235
C17orf28	117.211	-0.802605	0.155674	-5.15569	2.52703e-07	9.62139e-07
C17orf39	479.665	0.118559	0.0810425	1.46292	0.143489	0.202223
C17orf48	93.4855	-0.244676	0.142026	-1.72276	0.0849316	0.127686
C17orf49	21.5247	0.022953	0.274253	0.0836926	0.933301	0.94899
C17orf51	1018.67	-0.186297	0.0822547	-2.26488	0.0235198	0.0408171
C17orf53	441.83	-0.240122	0.0844921	-2.84194	0.00448394	0.0090913
C17orf56	337.18	-0.396341	0.119417	-3.31897	0.000903512	0.00207903
C17orf57	53.9349	-0.253769	0.21702	-1.16933	0.242269	0.317472
C17orf58	128.711	0.778655	0.121893	6.38803	1.68033e-10	9.19677e-10
C17orf59	130.707	-0.744891	0.139679	-5.33287	9.66716e-08	3.86713e-07
C17orf61	641.089	-0.0573516	0.0738389	-0.776712	0.437329	0.522023
C17orf62	581.968	-0.237295	0.0918635	-2.58312	0.00979108	0.0185154
C17orf63	975.196	-0.372595	0.072838	-5.11539	3.13095e-07	1.18099e-06
C17orf65	186.888	-0.585143	0.13891	-4.21238	2.52697e-05	7.40975e-05
C17orf66	4.34831	1.03705	0.626838	1.65442	0.0980424	0.14492
C17orf69	16.0823	-0.981364	0.331534	-2.96007	0.00307571	0.00646266
C17orf70	602.56	0.163498	0.096225	1.69912	0.0892958	0.133511
C17orf72	16.6815	-2.09595	0.363678	-5.76322	8.25242e-09	3.75121e-08
C17orf74	22.1125	-1.44858	0.313633	-4.61869	3.86167e-06	1.25708e-05
C17orf75	781.969	-0.157014	0.0669367	-2.34571	0.0189907	0.0336918
C17orf76-AS1	7324.47	0.154214	0.0550198	2.80288	0.00506486	0.0101592
C17orf78	4.53211	-0.105457	0.628954	-0.16767	0.866843	0.898712
C17orf79	1340.89	-0.0484241	0.0788518	-0.614115	0.539139	0.619669
C17orf80	697.503	-0.179105	0.0702436	-2.54978	0.0107792	0.0202085
C17orf81	1544.03	-0.325454	0.0628808	-5.17573	2.27017e-07	8.68697e-07
C17orf82	6.59839	-1.35539	0.544427	-2.48958	0.0127896	0.0235392
C17orf85	2106.71	-0.419811	0.0639123	-6.56855	5.08065e-11	2.93266e-10
C17orf89	466.834	0.232473	0.098457	2.36116	0.0182177	0.0324369
C17orf90	131.944	-0.723046	0.134161	-5.38938	7.06995e-08	2.87478e-07
C17orf96	833.059	-0.258195	0.109965	-2.34797	0.0188759	0.0335041
C17orf97	48.7861	0.178188	0.197987	0.899999	0.368121	0.452585
C18orf1	36.9159	-0.0393606	0.266016	-0.147963	0.882372	0.911048
C18orf21	266.936	-0.0681226	0.104584	-0.651366	0.51481	0.595916
C18orf25	730.6	-0.971341	0.080203	-12.111	9.2324e-34	3.29363e-32
C18orf32	11.9518	-0.651916	0.426203	-1.52959	0.126118	0.180737
C18orf54	354.151	-0.372284	0.117668	-3.16385	0.00155696	0.00343835
C18orf56	39.5209	0.197552	0.249112	0.793025	0.427763	0.512423
C18orf8	252.881	-0.192921	0.102173	-1.88817	0.0590026	0.0925941
C19orf10	2089.04	-0.135426	0.0918176	-1.47494	0.140228	0.198383
C19orf12	445.339	-0.333812	0.0801557	-4.16454	3.11985e-05	9.01783e-05
C19orf21	54.7581	-0.750141	0.178772	-4.19608	2.71578e-05	7.93197e-05
C19orf24	470.06	0.212203	0.112111	1.89279	0.0583859	0.0916945
C19orf25	526.234	-0.717937	0.0988529	-7.26268	3.79487e-13	2.71678e-12
C19orf26	96.9634	0.993661	0.160999	6.17184	6.74993e-10	3.48076e-09
C19orf29	602.375	0.127658	0.0783416	1.62951	0.103206	0.151539
C19orf29-AS1	11.8799	-0.712035	0.401586	-1.77306	0.0762194	0.116117
C19orf35	7.13312	0.352812	0.483148	0.730235	0.465247	0.549193
C19orf40	143.936	-0.376881	0.119612	-3.15085	0.00162794	0.00358655
C19orf42	789.365	0.434366	0.0651665	6.66547	2.63818e-11	1.56924e-10
C19orf43	2794.8	0.775227	0.084929	9.12794	6.98149e-20	8.95676e-19
C19orf44	225.234	-0.0837034	0.10113	-0.827681	0.407851	0.492114
C19orf45	12.1615	-0.0455028	0.417916	-0.10888	0.913297	0.933538
C19orf46	10.034	-0.639958	0.387427	-1.65181	0.0985723	0.145543
C19orf47	450.321	-0.534067	0.100827	-5.29688	1.17796e-07	4.66553e-07
C19orf48	2731.33	-0.0511634	0.0886675	-0.577025	0.563922	0.641826
C19orf51	71.2261	-0.714988	0.142558	-5.01542	5.29187e-07	1.92876e-06
C19orf52	349.231	-0.114178	0.0957123	-1.19292	0.232899	0.306495
C19orf53	2375.07	0.21661	0.0746837	2.90037	0.00372723	0.00769619
C19orf54	167.737	-0.109659	0.108261	-1.01291	0.311102	0.392891
C19orf55	264.371	-0.137888	0.112439	-1.22633	0.220073	0.291638
C19orf57	100.394	-1.70501	0.166366	-10.2485	1.2016e-24	2.20442e-23
C19orf6	3020.83	-0.028147	0.0857284	-0.328328	0.742664	0.80017
C19orf60	695.101	-0.412989	0.106739	-3.86916	0.00010921	0.000291957
C19orf63	2799.05	-0.7354	0.0812482	-9.05128	1.41307e-19	1.77292e-18
C19orf66	242.584	-0.0816236	0.136533	-0.597829	0.549954	0.629262
C19orf70	668.126	0.372988	0.0998307	3.7362	0.000186821	0.000478279
C19orf71	107.626	-1.12848	0.144221	-7.82463	5.09136e-15	4.27311e-14
C19orf73	14.6846	0.410579	0.319889	1.2835	0.199316	0.26775
C19orf76	141.479	-0.0613189	0.125666	-0.487951	0.625584	0.698273
C19orf79	901.406	-0.282215	0.0928734	-3.03871	0.00237593	0.00510015
C19orf80	3.82986	-1.50224	0.761045	-1.97392	0.0483908	0.0776865
C19orf81	76.3112	-0.3133	0.161157	-1.94406	0.0518881	0.082638
C1D	127.829	0.0890063	0.151651	0.586916	0.55726	0.63594
C1GALT1	612.758	0.0175334	0.0864833	0.202738	0.83934	0.876335
C1GALT1C1	301.509	-0.13465	0.090403	-1.48945	0.13637	0.193628
C1QBP	5096.06	0.429818	0.0945212	4.54732	5.43328e-06	1.73615e-05
C1QL1	628.637	-0.896007	0.104564	-8.56895	1.04434e-17	1.11154e-16
C1QL4	953.866	-0.366671	0.0925362	-3.96246	7.41801e-05	0.000203264
C1QTNF1	8.86258	-0.15909	0.422141	-0.376866	0.706273	0.769587
C1QTNF2	31.0616	-1.17589	0.256332	-4.58736	4.4889e-06	1.44947e-05
C1QTNF3	8.17518	-0.924659	0.536457	-1.72364	0.0847729	0.127479
C1QTNF6	346.623	-0.500926	0.0868816	-5.76561	8.13609e-09	3.70061e-08
C1QTNF8	4.74926	-0.859813	0.629383	-1.36612	0.171901	0.236063
C1R	1405.79	-0.714709	0.124861	-5.72404	1.04022e-08	4.66256e-08
C1RL	642.822	-1.40945	0.134476	-10.4811	1.05537e-25	2.08331e-24
C1S	351.65	-0.31565	0.111324	-2.83543	0.00457644	0.00925351
C1orf106	90.9174	-1.46895	0.164201	-8.94605	3.68431e-19	4.42028e-18
C1orf109	411.887	-0.507653	0.083641	-6.06942	1.2837e-09	6.39907e-09
C1orf112	401.395	-0.127522	0.0719354	-1.77273	0.0762732	0.116175
C1orf115	434.465	-0.758697	0.0905289	-8.38071	5.26078e-17	5.25901e-16
C1orf116	5.62885	0.0735894	0.545165	0.134986	0.892623	0.918685
C1orf122	513.022	0.0880867	0.0962377	0.915304	0.360032	0.443894
C1orf123	444.398	0.201356	0.0848233	2.37383	0.0176047	0.0314324
C1orf124	234.731	0.278607	0.0969412	2.87398	0.00405335	0.00830357
C1orf131	267.389	0.311535	0.0816178	3.817	0.000135082	0.000355094
C1orf133	52.0647	0.570026	0.19912	2.86273	0.00420003	0.00858149
C1orf135	222.891	0.310905	0.0895824	3.4706	0.000519288	0.00124806
C1orf144	1813.87	1.69073	0.099756	16.9486	1.97097e-64	4.10988e-62
C1orf159	210.943	0.180635	0.108775	1.66062	0.0967889	0.143296
C1orf170	27.2728	0.446999	0.323159	1.38322	0.166598	0.229654
C1orf174	433.581	-0.0406386	0.0859394	-0.472875	0.636302	0.708039
C1orf182	17.9554	0.802952	0.35534	2.25967	0.0238417	0.0413177
C1orf187	12.4116	-0.528584	0.409256	-1.29157	0.196505	0.26467
C1orf192	57.7267	-0.301667	0.181675	-1.66048	0.0968187	0.143311
C1orf198	1038.66	0.563367	0.0961851	5.85711	4.70987e-09	2.1976e-08
C1orf201	73.7865	0.0802844	0.145163	0.553063	0.58022	0.657142
C1orf204	5.05233	0.48527	0.651668	0.744657	0.456479	0.540481
C1orf21	411.402	-0.451016	0.0890426	-5.06517	4.08045e-07	1.51368e-06
C1orf212	612.222	-0.257513	0.106467	-2.41871	0.0155756	0.0281181
C1orf213	34.9287	-1.53106	0.240703	-6.36078	2.0073e-10	1.08977e-09
C1orf216	617.332	-0.439929	0.0946816	-4.64641	3.37769e-06	1.10806e-05
C1orf220	12.6017	-0.837367	0.405606	-2.06448	0.0389719	0.0640661
C1orf226	70.3746	0.10491	0.150952	0.69499	0.487061	0.57017
C1orf228	4.18324	1.07446	0.651185	1.65001	0.0989406	0.145956
C1orf229	5.43894	-1.2889	0.590115	-2.18415	0.0289516	0.049211
C1orf233	272.634	-0.572712	0.149375	-3.83405	0.000126052	0.000333071
C1orf27	507.996	-0.130206	0.0781841	-1.66538	0.0958377	0.142058
C1orf31	369.384	1.0499	0.111521	9.41436	4.75965e-21	6.62904e-20
C1orf35	533.134	-0.177442	0.0915915	-1.93732	0.0527061	0.0837877
C1orf38	101.983	-0.780299	0.159999	-4.8769	1.07766e-06	3.76468e-06
C1orf43	1692.64	-0.270703	0.060073	-4.50623	6.59904e-06	2.0858e-05
C1orf50	93.0417	-0.0838517	0.138075	-0.607291	0.543658	0.623507
C1orf51	86.5937	1.49126	0.245208	6.08159	1.18994e-09	5.96782e-09
C1orf52	239.993	0.99696	0.11412	8.73608	2.41342e-18	2.72961e-17
C1orf53	56.7806	-0.0602782	0.2169	-0.277908	0.781083	0.830683
C1orf54	15.485	-0.653194	0.328018	-1.99134	0.046444	0.0749432
C1orf55	791.474	-0.87589	0.067616	-12.9539	2.2332e-38	1.06999e-36
C1orf56	41.9747	-0.535173	0.225198	-2.37645	0.0174802	0.0312364
C1orf63	552.541	-1.01308	0.110907	-9.13447	6.5729e-20	8.4472e-19
C1orf74	96.2024	-0.227328	0.166267	-1.36725	0.171548	0.235637
C1orf85	422.929	0.0251874	0.0909562	0.276918	0.781843	0.831133
C1orf86	636.358	-0.392885	0.0853969	-4.60069	4.21092e-06	1.36507e-05
C1orf9	1047.32	0.982201	0.0740468	13.2646	3.71366e-40	1.97064e-38
C1orf96	559.005	0.664042	0.0918059	7.23311	4.72056e-13	3.34072e-12
C20orf11	1933.32	-0.0845681	0.0501349	-1.68681	0.0916396	0.13667
C20orf111	1450.72	-0.206995	0.0770267	-2.68732	0.00720279	0.0140165
C20orf112	1022.92	1.1483	0.0710564	16.1604	9.59414e-59	1.57824e-56
C20orf118	17.3225	-0.472806	0.315477	-1.49871	0.13395	0.190576
C20orf132	40.0502	-0.120286	0.228964	-0.52535	0.59934	0.675181
C20orf144	5.96725	-0.477485	0.561285	-0.8507	0.394936	0.479422
C20orf160	16.8549	-1.62242	0.372506	-4.35542	1.32813e-05	4.04755e-05
C20orf194	549.041	0.632699	0.085363	7.41187	1.24528e-13	9.33485e-13
C20orf196	50.3018	0.0128946	0.193132	0.0667658	0.946768	0.95979
C20orf20	1782.92	0.287561	0.0833531	3.44992	0.000560756	0.00133968
C20orf201	14.5186	-0.0738845	0.356128	-0.207466	0.835646	0.873648
C20orf24	669.385	-0.0059355	0.130824	-0.0453701	0.963812	0.973138
C20orf27	1782.86	0.797748	0.107886	7.39438	1.42068e-13	1.06014e-12
C20orf29	528.585	-0.447774	0.0946124	-4.73272	2.2153e-06	7.45568e-06
C20orf3	4650.41	-0.0205027	0.0564207	-0.363389	0.716314	0.778122
C20orf30	1849.26	-0.416896	0.0610324	-6.83074	8.44792e-12	5.28396e-11
C20orf4	1245.13	-0.154943	0.075571	-2.0503	0.0403355	0.0661168
C20orf43	3516.68	0.102934	0.0610973	1.68476	0.0920344	0.137162
C20orf7	293.425	-0.25364	0.102629	-2.47143	0.0134573	0.0246608
C20orf72	1123.74	-0.436606	0.0609137	-7.16761	7.63163e-13	5.27727e-12
C20orf94	42.2103	0.0532583	0.242406	0.219707	0.826099	0.865808
C20orf96	268.853	-0.600872	0.112712	-5.33106	9.76426e-08	3.90386e-07
C21orf119	53.5766	0.398488	0.175616	2.26909	0.0232628	0.0404137
C21orf2	345.383	-0.627347	0.0888507	-7.06069	1.65672e-12	1.10386e-11
C21orf33	1312.64	-0.212492	0.0517183	-4.10865	3.97983e-05	0.000113332
C21orf49	5.70561	-0.519987	0.537245	-0.967877	0.333106	0.415821
C21orf56	320.746	0.550816	0.0993762	5.54273	2.97789e-08	1.2709e-07
C21orf58	272.432	-1.17825	0.11917	-9.88713	4.73404e-23	7.70192e-22
C21orf59	1208.99	0.148339	0.0759866	1.95218	0.0509172	0.0812492
C21orf63	120.422	1.54878	0.16114	9.61137	7.15881e-22	1.06733e-20
C21orf67	44.5049	-0.685881	0.23089	-2.9706	0.00297219	0.00626203
C21orf7	78.3013	0.22046	0.147023	1.49949	0.133746	0.190367
C21orf91	205.817	0.695316	0.116358	5.97565	2.29169e-09	1.10914e-08
C22orf13	2003.45	-0.281292	0.0585118	-4.80745	1.5287e-06	5.23656e-06
C22orf15	9.00921	0.575728	0.422258	1.36345	0.17274	0.236952
C22orf23	308.073	-0.651345	0.0900141	-7.23603	4.6201e-13	3.27589e-12
C22orf24	9.44659	-0.231969	0.417066	-0.556192	0.578079	0.655168
C22orf25	54.245	0.0325733	0.207969	0.156626	0.87554	0.905661
C22orf26	5.60337	-0.0288268	0.566554	-0.050881	0.95942	0.969373
C22orf28	1816.09	-0.59152	0.0743514	-7.95573	1.7808e-15	1.55544e-14
C22orf29	650.852	0.0295938	0.0833354	0.355116	0.722502	0.783637
C22orf32	445.648	-0.221115	0.105723	-2.09146	0.0364872	0.0604123
C22orf39	400.42	-0.677372	0.0843206	-8.03329	9.48904e-16	8.52976e-15
C22orf40	207.618	-0.0772793	0.10957	-0.705293	0.480628	0.564245
C22orf45	7.38331	-1.80368	0.535911	-3.36564	0.000763665	0.00178076
C22orf46	660.83	-0.977889	0.0832311	-11.7491	7.13879e-32	2.22037e-30
C2CD2	1117.38	0.093486	0.0743039	1.25816	0.208335	0.278325
C2CD2L	247.99	-0.624738	0.105544	-5.9192	3.23511e-09	1.53512e-08
C2CD3	1551.38	0.480137	0.0790447	6.07424	1.24573e-09	6.23074e-09
C2CD4C	245.21	-0.0567543	0.100392	-0.565325	0.571852	0.649254
C2orf15	19.026	-2.0946	0.381376	-5.49221	3.96945e-08	1.66386e-07
C2orf16	35.7999	-0.656767	0.227837	-2.88262	0.0039438	0.00810719
C2orf18	941.83	-0.0492455	0.0688737	-0.715011	0.474602	0.5585
C2orf27A	18.3064	0.129984	0.298051	0.436112	0.662756	0.731318
C2orf28	982.721	-0.0340112	0.078705	-0.432135	0.665643	0.734176
C2orf29	899.226	0.621455	0.0729556	8.51827	1.61951e-17	1.68851e-16
C2orf42	240.328	0.041123	0.104038	0.39527	0.692644	0.757971
C2orf43	136.34	0.715586	0.143808	4.97599	6.49149e-07	2.34007e-06
C2orf44	713.114	-0.23352	0.0653623	-3.5727	0.000353324	0.000869797
C2orf47	415.57	-0.00728838	0.102441	-0.0711471	0.943281	0.956525
C2orf48	23.6803	-0.8678	0.308704	-2.81111	0.0049371	0.00992448
C2orf49	178.716	-0.292222	0.107783	-2.71119	0.00670413	0.0131498
C2orf55	34.2714	-0.366272	0.209779	-1.74598	0.0808138	0.122249
C2orf56	298.267	0.885496	0.103176	8.58236	9.29452e-18	9.94605e-17
C2orf63	100.05	-0.076611	0.155672	-0.492131	0.622627	0.69587
C2orf65	3.38361	-1.45222	0.708027	-2.05108	0.0402595	0.0660068
C2orf68	782.621	-0.609653	0.0771684	-7.9003	2.78225e-15	2.38928e-14
C2orf69	445.208	0.971387	0.0893759	10.8686	1.62764e-27	3.60198e-26
C2orf72	397.381	-0.824324	0.106063	-7.77204	7.72333e-15	6.4202e-14
C2orf74	213.069	0.526727	0.104784	5.0268	4.98733e-07	1.82428e-06
C2orf76	36.4421	0.235525	0.230074	1.02369	0.30598	0.387513
C2orf77	10.3755	-0.282902	0.393189	-0.719505	0.47183	0.555635
C2orf81	49.3606	-0.12618	0.19349	-0.652127	0.51432	0.595453
C2orf82	18.5318	-0.151289	0.3209	-0.471453	0.637317	0.708902
C2orf88	30.8913	0.421684	0.269358	1.56552	0.117462	0.169799
C2orf89	415.659	0.892678	0.0938035	9.51646	1.79174e-21	2.59304e-20
C3	588.156	0.188573	0.226261	0.833429	0.404603	0.488752
C3AR1	6.19843	-0.511547	0.520695	-0.982431	0.325887	0.408615
C3orf14	285.243	-0.347361	0.0893028	-3.88969	0.000100371	0.000269299
C3orf17	784.147	0.180744	0.0643264	2.80979	0.00495743	0.00996398
C3orf18	119.786	-0.816955	0.133059	-6.13979	8.26287e-10	4.22416e-09
C3orf19	352.808	-0.561769	0.0808397	-6.94917	3.67444e-12	2.37451e-11
C3orf23	203.311	1.42533	0.118676	12.0103	3.13884e-33	1.07571e-31
C3orf25	8.14669	-0.672353	0.519923	-1.29318	0.195949	0.26409
C3orf26	799.594	0.867906	0.0846184	10.2567	1.1042e-24	2.03076e-23
C3orf33	106.386	-0.58644	0.128966	-4.54724	5.43536e-06	1.73615e-05
C3orf35	4.65165	0.722295	0.61392	1.17653	0.239383	0.314107
C3orf37	1963.59	-0.203987	0.0477442	-4.27249	1.93299e-05	5.75582e-05
C3orf38	459.049	-0.76307	0.0965247	-7.90544	2.66987e-15	2.29944e-14
C3orf39	894.433	-0.570689	0.0691913	-8.24798	1.61088e-16	1.54764e-15
C3orf45	8.50962	-0.462061	0.443255	-1.04243	0.297213	0.37819
C3orf52	291.485	0.104376	0.125688	0.830434	0.406294	0.490554
C3orf55	4.7188	-0.00832259	0.604731	-0.0137625	0.989019	0.991497
C3orf58	233.826	-0.229911	0.142899	-1.60891	0.107637	0.157342
C3orf62	163.483	-0.571333	0.121881	-4.68764	2.76379e-06	9.17647e-06
C3orf64	403.927	0.269713	0.0778441	3.46478	0.000530669	0.00127355
C3orf67	63.9845	0.0331616	0.187673	0.176699	0.859745	0.892791
C3orf70	118.688	-0.661597	0.17924	-3.69111	0.000223274	0.000564863
C3orf71	9.80659	-0.4209	0.430738	-0.97716	0.32849	0.411272
C3orf72	37.4491	-1.12501	0.269808	-4.16968	3.0503e-05	8.83061e-05
C3orf75	485.29	0.821236	0.0844691	9.72233	2.42187e-22	3.74669e-21
C3orf78	264.419	-0.127939	0.108775	-1.17618	0.239524	0.314208
C3orf80	16.5699	-0.611434	0.303831	-2.01241	0.0441763	0.071651
C4BPB	28.7495	-0.440379	0.287643	-1.531	0.125771	0.180377
C4orf21	594.057	-0.323039	0.102867	-3.14036	0.00168742	0.00370877
C4orf27	559.399	0.19306	0.080108	2.41	0.0159525	0.0287424
C4orf29	131.528	-0.0466374	0.119093	-0.391606	0.69535	0.760202
C4orf3	1049.06	0.215166	0.100683	2.13706	0.0325927	0.0545607
C4orf32	94.5031	1.19515	0.180104	6.63592	3.22489e-11	1.90293e-10
C4orf33	92.4202	-0.85711	0.148004	-5.79113	6.99157e-09	3.19575e-08
C4orf34	110.407	0.121743	0.181337	0.67136	0.501991	0.583541
C4orf36	5.80715	0.180006	0.526794	0.3417	0.732577	0.791953
C4orf38	16.0605	-0.455033	0.361417	-1.25903	0.208021	0.277956
C4orf39	12.32	-0.387437	0.354628	-1.09252	0.274605	0.353494
C4orf42	200.568	-0.89313	0.113519	-7.86765	3.61365e-15	3.07649e-14
C4orf43	488.71	-0.220988	0.0995722	-2.21937	0.0264613	0.0453951
C4orf44	13.6741	-0.979477	0.366509	-2.67245	0.00752993	0.0145803
C4orf46	631.684	-0.760652	0.096236	-7.90403	2.70029e-15	2.32294e-14
C4orf47	8.88095	-0.129592	0.402256	-0.322164	0.747328	0.804026
C4orf48	391.238	-0.0920321	0.105764	-0.870167	0.384209	0.468745
C4orf49	1506.76	0.483126	0.101852	4.74341	2.10151e-06	7.09205e-06
C4orf52	300.296	0.191059	0.0848809	2.25091	0.0243912	0.0421712
C5	24.0975	0.140185	0.386014	0.36316	0.716485	0.778251
C5AR1	21.4927	-0.631727	0.302102	-2.09111	0.0365186	0.0604226
C5orf15	1713.04	-0.0941885	0.053371	-1.76479	0.0775992	0.11794
C5orf22	1279.66	-0.0708662	0.0551341	-1.28534	0.198673	0.266983
C5orf24	833.029	1.15308	0.0842095	13.693	1.11782e-42	6.81045e-41
C5orf25	231.99	-0.303556	0.0985283	-3.0809	0.00206374	0.00447607
C5orf28	322.123	-0.105669	0.11074	-0.954215	0.339975	0.423253
C5orf30	143.846	-0.103453	0.125054	-0.827263	0.408088	0.49236
C5orf34	412.207	-0.23113	0.0877855	-2.63289	0.00846612	0.0162107
C5orf39	63.4455	-0.586177	0.162154	-3.61493	0.000300426	0.000746422
C5orf4	157.153	-1.4463	0.157645	-9.17442	4.54021e-20	5.89113e-19
C5orf41	235.12	-0.576116	0.143	-4.02877	5.60687e-05	0.000156298
C5orf42	1751.34	-0.505854	0.112367	-4.50178	6.73855e-06	2.12609e-05
C5orf43	782.49	0.296265	0.0856362	3.45957	0.000541035	0.00129717
C5orf44	347.724	-0.491068	0.113461	-4.32807	1.50424e-05	4.55239e-05
C5orf45	99.1163	-0.391233	0.15999	-2.44535	0.0144712	0.0263298
C5orf51	926.272	1.34903	0.116058	11.6237	3.12233e-31	9.20839e-30
C5orf54	206.325	-0.825688	0.127145	-6.49405	8.35601e-11	4.7272e-10
C5orf55	59.6124	-0.0198777	0.149474	-0.132984	0.894206	0.919781
C5orf56	27.3238	-0.450002	0.22373	-2.01136	0.0442872	0.0717994
C5orf62	251.719	-0.353639	0.107407	-3.29252	0.000992949	0.00226966
C5orf63	14.3816	-0.35979	0.359564	-1.00063	0.317007	0.399089
C5orf65	26.9201	-0.0929463	0.265359	-0.350266	0.726139	0.786487
C6orf1	161.868	-0.220834	0.129096	-1.71061	0.0871528	0.130729
C6orf106	3165.32	-1.21682	0.06615	-18.3949	1.4434e-75	5.08798e-73
C6orf108	525.513	-0.0106736	0.0946848	-0.112728	0.910246	0.931062
C6orf115	471.423	0.332231	0.0979999	3.39012	0.000698629	0.001641
C6orf120	353.298	-0.643552	0.0906211	-7.10157	1.23347e-12	8.35004e-12
C6orf130	199.266	0.3384	0.0892343	3.79227	0.000149278	0.000389163
C6orf132	150.601	0.326172	0.108754	2.99917	0.0027072	0.0057512
C6orf141	37.8712	-0.89804	0.221243	-4.05907	4.92695e-05	0.000138623
C6orf147	58.3762	-1.00042	0.196744	-5.0849	3.67826e-07	1.37343e-06
C6orf162	82.7274	0.00358272	0.144675	0.024764	0.980243	0.985101
C6orf163	7.51596	0.858431	0.561218	1.52959	0.126119	0.180737
C6orf165	7.14761	-0.475805	0.475318	-1.00102	0.316815	0.398983
C6orf170	118.911	-0.064859	0.171673	-0.377805	0.705575	0.768883
C6orf174	55.1564	-0.90913	0.244209	-3.72276	0.000197057	0.000503006
C6orf192	328.783	0.423162	0.096013	4.40734	1.04648e-05	3.2264e-05
C6orf201	4.82004	-0.383139	0.566358	-0.676496	0.498726	0.58084
C6orf203	96.3142	-0.594703	0.132704	-4.48141	7.41504e-06	2.3293e-05
C6orf211	755.046	-0.594417	0.0833109	-7.13492	9.6843e-13	6.61939e-12
C6orf225	272.244	0.185202	0.109429	1.69244	0.0905623	0.135241
C6orf226	46.6725	0.174612	0.189181	0.92299	0.356012	0.439706
C6orf228	666.832	0.108924	0.0933152	1.16727	0.243103	0.318339
C6orf52	8.82671	-0.00147909	0.400528	-0.00369285	0.997054	0.99766
C6orf57	26.2999	0.435123	0.239762	1.81481	0.0695523	0.107095
C6orf62	2022.4	-0.320021	0.0879395	-3.63911	0.000273587	0.000682355
C6orf70	143.601	0.342917	0.121191	2.82955	0.00466141	0.00941117
C6orf72	585.811	-0.246205	0.066032	-3.72858	0.000192564	0.000492216
C6orf89	1190.84	-0.584357	0.0688429	-8.48827	2.09727e-17	2.17438e-16
C6orf97	12.3524	0.748178	0.426753	1.75319	0.07957	0.120564
C6orf99	5.42542	0.874341	0.670505	1.304	0.192232	0.260004
C7orf10	79.6916	0.984868	0.140415	7.01396	2.31668e-12	1.52437e-11
C7orf11	611.491	0.0726471	0.104441	0.695578	0.486693	0.56983
C7orf13	38.0127	-0.909332	0.188005	-4.83675	1.31979e-06	4.56424e-06
C7orf23	158.293	-0.395703	0.11186	-3.53749	0.000403949	0.000986061
C7orf25	158.462	1.40791	0.147561	9.54125	1.41125e-21	2.05444e-20
C7orf26	1102.32	-0.716018	0.075901	-9.43358	3.96334e-21	5.57239e-20
C7orf31	123.192	-0.59738	0.139732	-4.27519	1.90972e-05	5.69455e-05
C7orf41	303.545	0.0363966	0.0983964	0.369898	0.711458	0.773586
C7orf42	1271.36	-0.271924	0.0459204	-5.92163	3.18758e-09	1.51402e-08
C7orf43	299.284	-0.30077	0.121124	-2.48316	0.0130222	0.0239288
C7orf44	630.342	0.537189	0.0956051	5.61883	1.92257e-08	8.37165e-08
C7orf46	11.1036	-1.60452	0.459786	-3.48971	0.00048354	0.00116764
C7orf49	415.395	-0.507862	0.0883421	-5.74881	8.98748e-09	4.05546e-08
C7orf50	2700.04	0.00843666	0.0869757	0.0970002	0.922726	0.941162
C7orf53	8.48848	0.209923	0.433536	0.48421	0.628237	0.700696
C7orf55	66.4914	-0.35484	0.188492	-1.88252	0.0597658	0.0936323
C7orf57	11.6087	0.879775	0.384676	2.28705	0.0221926	0.0387364
C7orf59	490.813	0.264868	0.0994476	2.66339	0.00773576	0.0149573
C7orf60	140.136	0.801164	0.142004	5.64185	1.68233e-08	7.37328e-08
C7orf61	11.6874	0.255197	0.405438	0.629434	0.529065	0.609841
C7orf63	26.1111	-0.161082	0.272952	-0.590149	0.555091	0.633968
C7orf70	619.066	0.121522	0.0768712	1.58085	0.113911	0.165274
C7orf73	394.466	1.00481	0.100131	10.035	1.06957e-23	1.83488e-22
C8G	10.4559	-0.980648	0.457201	-2.1449	0.0319611	0.0536268
C8ORFK29	65.7662	0.0129788	0.199624	0.0650165	0.948161	0.96075
C8orf33	764.609	0.496277	0.0705095	7.03843	1.94411e-12	1.28551e-11
C8orf37	45.4639	0.49616	0.211449	2.34648	0.0189517	0.0336265
C8orf38	164.037	0.0332765	0.11891	0.279846	0.779596	0.82946
C8orf39	14.1059	-0.331325	0.405558	-0.81696	0.413951	0.497851
C8orf40	150.378	0.0626871	0.115983	0.540484	0.588863	0.665556
C8orf42	96.4949	0.292807	0.143011	2.04745	0.040614	0.0665144
C8orf44	29.857	-0.665401	0.248057	-2.68246	0.00730835	0.0142013
C8orf45	17.6869	-0.168099	0.314156	-0.535081	0.592594	0.669058
C8orf46	36.6873	1.3581	0.287384	4.72574	2.29273e-06	7.69529e-06
C8orf47	78.5556	-0.279952	0.161257	-1.73606	0.0825531	0.124524
C8orf48	15.6207	0.110437	0.310602	0.355557	0.722172	0.783394
C8orf51	29.9246	-1.26034	0.228918	-5.50562	3.67871e-08	1.55078e-07
C8orf55	782.847	-0.337868	0.0778209	-4.34161	1.41443e-05	4.2964e-05
C8orf58	289.185	0.27353	0.129435	2.11326	0.0345786	0.0576115
C8orf59	441.458	0.223999	0.0808795	2.76954	0.00561357	0.0111675
C8orf73	449.601	-0.428459	0.127689	-3.3555	0.000792224	0.00184098
C8orf76	342.385	-0.198304	0.115994	-1.70961	0.0873383	0.130981
C8orf77	6.60309	-0.871314	0.572637	-1.52158	0.128114	0.183223
C8orf82	545.391	-0.360924	0.0935913	-3.85638	0.000115077	0.000306424
C8orf83	115.301	-1.52117	0.174843	-8.7002	3.3129e-18	3.6989e-17
C8orf84	34.8443	0.746433	0.298799	2.49811	0.0124857	0.0230373
C8orf85	12.0024	-0.565354	0.385292	-1.46734	0.142284	0.200811
C9orf100	149.405	-0.158571	0.110916	-1.42965	0.152817	0.213178
C9orf102	171.723	-0.111631	0.118446	-0.942459	0.345957	0.42915
C9orf103	28.3292	-0.977766	0.233268	-4.19161	2.76987e-05	8.07243e-05
C9orf114	724.747	0.0986278	0.0752376	1.31088	0.189897	0.257409
C9orf116	53.9712	0.548259	0.195644	2.80233	0.00507352	0.0101738
C9orf117	23.2238	0.247432	0.294316	0.840702	0.400515	0.484724
C9orf123	797.795	0.58619	0.0999157	5.86685	4.44147e-09	2.08023e-08
C9orf125	88.6605	-0.229175	0.184715	-1.24069	0.214719	0.285514
C9orf129	40.5241	0.578374	0.219271	2.63771	0.00834676	0.016009
C9orf131	7.51421	-0.181823	0.555781	-0.327149	0.743555	0.800855
C9orf139	5.62062	-1.34695	0.627705	-2.14583	0.0318865	0.0535178
C9orf142	511.712	0.168035	0.0939243	1.78904	0.0736079	0.112637
C9orf156	171.759	-0.57001	0.102362	-5.56859	2.56809e-08	1.10525e-07
C9orf16	436.731	-0.112768	0.0906718	-1.2437	0.21361	0.284398
C9orf163	12.224	-1.54536	0.418761	-3.69031	0.000223984	0.000566367
C9orf167	920.324	-0.70981	0.108906	-6.51766	7.14105e-11	4.06159e-10
C9orf169	17.8854	-1.49929	0.29857	-5.02157	5.12498e-07	1.87069e-06
C9orf171	13.2491	-1.14383	0.391057	-2.92497	0.00344488	0.00715207
C9orf172	81.2322	-0.968883	0.16893	-5.73541	9.72764e-09	4.37212e-08
C9orf173	8.37255	-1.6509	0.432674	-3.81557	0.000135868	0.000357032
C9orf21	145.163	0.375946	0.124616	3.01685	0.0025542	0.00545512
C9orf23	259.319	-0.284492	0.11926	-2.38548	0.0170566	0.0305349
C9orf25	434.431	-0.253466	0.117323	-2.16042	0.03074	0.0518048
C9orf3	402.849	0.109473	0.0914948	1.1965	0.231503	0.304794
C9orf30	626.003	0.587234	0.107658	5.45461	4.90815e-08	2.03373e-07
C9orf37	240.574	-1.22798	0.0931794	-13.1787	1.1642e-39	6.04771e-38
C9orf40	260.18	0.326564	0.10304	3.16928	0.00152815	0.00338129
C9orf41	197.566	2.36451	0.131099	18.0361	1.01515e-72	2.94693e-70
C9orf43	9.74955	-0.2272	0.535224	-0.424495	0.671205	0.738934
C9orf46	383.146	-0.0961242	0.0891666	-1.07803	0.281021	0.360311
C9orf47	9.41341	0.721723	0.427876	1.68676	0.0916501	0.136672
C9orf5	2917.47	0.128892	0.0557062	2.31378	0.0206797	0.0363873
C9orf66	4.08468	-0.861241	0.673757	-1.27827	0.201156	0.269952
C9orf68	15.2916	-0.314246	0.374248	-0.839673	0.401092	0.485223
C9orf69	843.486	-0.992542	0.0876424	-11.3249	9.87805e-30	2.59299e-28
C9orf7	270.035	-0.87742	0.119281	-7.35593	1.89607e-13	1.39381e-12
C9orf72	74.8631	0.396694	0.136886	2.89799	0.00375558	0.00774715
C9orf78	1109.69	-0.277338	0.0735815	-3.76913	0.000163815	0.000423556
C9orf80	208.908	-0.262031	0.120067	-2.18237	0.0290824	0.049405
C9orf82	395.237	-0.553835	0.0912998	-6.06611	1.31047e-09	6.52371e-09
C9orf84	5.34652	-0.158597	0.619634	-0.255952	0.797988	0.843187
C9orf85	75.4187	-0.115831	0.150653	-0.768861	0.441976	0.526467
C9orf86	2530.75	0.0961638	0.0614232	1.56559	0.117444	0.169799
C9orf89	195.586	0.363179	0.119528	3.03844	0.00237807	0.00510399
C9orf9	29.8341	0.708093	0.230212	3.07583	0.00209916	0.00454757
C9orf91	220.935	-0.0900768	0.10872	-0.828523	0.407374	0.491699
C9orf93	48.5056	0.450077	0.202583	2.22169	0.0263043	0.0451466
C9orf95	9.63269	0.913724	0.447591	2.04143	0.0412084	0.0673537
C9orf96	18.7896	-0.560119	0.289481	-1.93491	0.0530019	0.0842307
CA11	95.176	-0.260891	0.17978	-1.45117	0.146732	0.205895
CA12	305.765	1.22374	0.1601	7.64359	2.11251e-14	1.697e-13
CA13	21.2055	-0.0292796	0.307674	-0.0951643	0.924184	0.942389
CA14	13.5429	-1.3975	0.369117	-3.78605	0.000153059	0.00039832
CA5B	99.4895	-0.474258	0.129773	-3.65453	0.000257652	0.000645021
CA5BP1	236.34	-0.634112	0.105529	-6.0089	1.8679e-09	9.12381e-09
CA8	72.0666	1.30282	0.180755	7.20767	5.69183e-13	3.99561e-12
CA9	9.52587	0.384709	0.466151	0.825287	0.409209	0.49343
CAB39	777.876	0.903965	0.117805	7.6734	1.67495e-14	1.35878e-13
CAB39L	103.204	0.126252	0.150124	0.840985	0.400356	0.484621
CABIN1	1540.34	0.0489483	0.0578876	0.845575	0.39779	0.482056
CABLES1	359.013	1.26071	0.106279	11.8623	1.85849e-32	6.03396e-31
CABLES2	565.523	-0.624843	0.100932	-6.19073	5.98849e-10	3.10107e-09
CABP1	6.31576	-1.32177	0.591753	-2.23365	0.0255063	0.0439062
CABP7	18.0726	-0.294416	0.361372	-0.81472	0.415233	0.499186
CABYR	106.872	0.518787	0.166162	3.12218	0.00179519	0.00393454
CACHD1	244.151	0.600517	0.117483	5.11153	3.19562e-07	1.20385e-06
CACNA1A	23.5175	0.598092	0.377991	1.58229	0.113583	0.164879
CACNA1B	86.8148	-0.200628	0.167117	-1.20052	0.229938	0.303137
CACNA1C	121.809	1.2918	0.176972	7.29944	2.88966e-13	2.09098e-12
CACNA1G	25.2252	-1.1832	0.349981	-3.38075	0.000722874	0.00169418
CACNA1H	684.272	0.878517	0.110066	7.9817	1.44328e-15	1.27114e-14
CACNA1I	10.2044	0.131198	0.408496	0.321172	0.74808	0.804744
CACNA2D1	40.0624	0.326071	0.325791	1.00086	0.316894	0.399049
CACNA2D2	128.89	-0.586158	0.149087	-3.93164	8.43685e-05	0.000228726
CACNA2D3	9.10199	0.520814	0.517677	1.00606	0.314387	0.396366
CACNA2D4	28.0124	0.048438	0.25933	0.186781	0.851832	0.886371
CACNB1	284.274	0.319859	0.106393	3.00639	0.00264369	0.0056292
CACNB2	42.2581	-0.102183	0.266916	-0.38283	0.701846	0.766059
CACNB3	659.931	-0.598317	0.0767394	-7.79674	6.35263e-15	5.29863e-14
CACNG4	246.168	0.856182	0.157295	5.44317	5.23397e-08	2.16148e-07
CACNG6	42.1139	-0.0716612	0.23371	-0.306625	0.759129	0.813942
CACNG7	61.3291	1.27475	0.624163	2.04233	0.0411185	0.0672217
CACNG8	336.357	-0.381753	0.129579	-2.94611	0.00321801	0.00673013
CACYBP	2311.13	0.721213	0.0876471	8.2286	1.89408e-16	1.81149e-15
CAD	4790.03	0.594778	0.0819385	7.25884	3.90432e-13	2.78974e-12
CADM1	94.2705	0.143842	0.193735	0.742469	0.457804	0.541832
CADM3	12.8893	-0.053842	0.438303	-0.122842	0.902232	0.925871
CADM4	830.154	-0.526787	0.123999	-4.24831	2.15392e-05	6.37903e-05
CAHM	6.64741	0.104841	0.531031	0.197429	0.843491	0.879677
CALCOCO1	873.277	-0.697017	0.0733503	-9.50258	2.04752e-21	2.94307e-20
CALCOCO2	1614.97	-0.280118	0.0573711	-4.88256	1.04719e-06	3.66689e-06
CALD1	993.74	1.00668	0.123559	8.14732	3.72081e-16	3.48649e-15
CALHM2	142.879	-0.2094	0.168529	-1.24252	0.214045	0.284848
CALM1	3037.11	0.113169	0.0528215	2.14248	0.0321551	0.0539196
CALM2	8307.74	1.27173	0.0882135	14.4165	4.07396e-47	3.24274e-45
CALM3	12156.4	-0.0611399	0.0523972	-1.16685	0.243269	0.318528
CALML4	255.327	-0.291628	0.120754	-2.41505	0.0157329	0.0283848
CALML6	4.83618	-0.48924	0.55301	-0.884687	0.376326	0.460985
CALN1	6.47827	0.615653	0.752899	0.817711	0.413522	0.497457
CALR	20866.6	-0.125534	0.067797	-1.85162	0.0640806	0.0996233
CALU	3277.93	-1.56918	0.0776296	-20.2137	7.41277e-91	5.77611e-88
CAMK1	828.91	-0.102513	0.0679945	-1.50767	0.131639	0.187613
CAMK1D	117.655	0.524632	0.155312	3.37792	0.00073035	0.00170954
CAMK2A	7.69926	0.836748	0.46443	1.80167	0.0715978	0.109902
CAMK2B	55.7821	-0.55868	0.226059	-2.47139	0.0134589	0.0246608
CAMK2D	726.508	-0.278765	0.095191	-2.92848	0.00340621	0.00708145
CAMK2G	1033.71	-0.295797	0.0622997	-4.74798	2.05461e-06	6.94011e-06
CAMK2N1	113.989	-0.179491	0.18355	-0.977891	0.328128	0.410889
CAMK2N2	143.528	-0.724526	0.131736	-5.49983	3.80158e-08	1.59893e-07
CAMK4	16.8443	0.00135722	0.323592	0.00419423	0.996654	0.997348
CAMKK1	260.879	1.20166	0.126335	9.51171	1.87557e-21	2.70115e-20
CAMKK2	728.515	-0.218888	0.0623477	-3.51077	0.000446815	0.00108338
CAMKMT	51.2494	-0.775195	0.212586	-3.64649	0.000265842	0.000664044
CAMKV	23.6129	-0.100666	0.346619	-0.290424	0.771492	0.823559
CAMLG	769.925	-0.221517	0.0656842	-3.37245	0.000745023	0.00173976
CAMSAP1	1051.04	0.0236359	0.0704823	0.335345	0.737365	0.795967
CAMSAP2	962.375	0.0720518	0.0927274	0.777028	0.437142	0.521906
CAMSAP3	146.954	-1.03414	0.136321	-7.5861	3.2967e-14	2.60169e-13
CAMTA1	700.892	0.209931	0.0741796	2.83003	0.0046543	0.0093994
CAMTA2	971.862	-0.387618	0.0896515	-4.32361	1.53499e-05	4.63785e-05
CAND1	4078.1	0.203072	0.0558256	3.63761	0.000275178	0.000685976
CAND2	20.0278	0.03346	0.315704	0.105985	0.915594	0.935305
CANT1	2050.29	-0.149384	0.0728467	-2.05066	0.0403	0.0660659
CANX	11013.2	0.88299	0.0656704	13.4458	3.25922e-41	1.80722e-39
CAP1	4004.16	0.265893	0.089007	2.98733	0.00281424	0.00595298
CAP2	741.747	0.918079	0.0910538	10.0828	6.58133e-24	1.14228e-22
CAPG	2092.99	0.235502	0.0699305	3.36766	0.00075809	0.00176888
CAPN1	1943.45	0.144104	0.0765961	1.88135	0.0599241	0.0938513
CAPN10	379.73	-0.00053525	0.087313	-0.00613025	0.995109	0.996185
CAPN12	20.0785	-0.610122	0.297964	-2.04764	0.0405956	0.0664917
CAPN14	8.98913	-0.336139	0.448737	-0.749078	0.45381	0.537923
CAPN2	4305.55	0.899982	0.115049	7.82259	5.17482e-15	4.33823e-14
CAPN3	11.1852	0.367831	0.455389	0.807731	0.419246	0.503263
CAPN5	591.527	-0.211534	0.0707812	-2.98856	0.00280294	0.0059333
CAPN6	43.9888	0.584003	0.520901	1.12114	0.262228	0.339628
CAPN7	696.499	-0.576066	0.0845309	-6.81485	9.43617e-12	5.86985e-11
CAPNS1	3559.5	0.47654	0.0463009	10.2922	7.63803e-25	1.41883e-23
CAPRIN1	6476.96	0.24456	0.0472709	5.17358	2.29651e-07	8.78095e-07
CAPRIN2	368.166	0.146732	0.094974	1.54497	0.122353	0.176022
CAPS	32.9663	-1.37975	0.232617	-5.93142	3.00328e-09	1.43154e-08
CAPS2	12.3533	-0.25799	0.358129	-0.720383	0.47129	0.555149
CAPSL	7.26951	2.91308	0.579156	5.02987	4.90807e-07	1.79772e-06
CAPZA1	2077.76	-0.337274	0.0954988	-3.53171	0.000412878	0.0010062
CAPZA2	984.982	0.259629	0.0634556	4.09151	4.28565e-05	0.000121503
CAPZB	2797.54	0.400752	0.0690285	5.8056	6.41365e-09	2.94523e-08
CARD10	913.933	0.732068	0.0830418	8.81565	1.1899e-18	1.37522e-17
CARD11	671.314	0.0766505	0.0839877	0.91264	0.361432	0.44536
CARD14	33.3491	-1.02701	0.299505	-3.42902	0.000605761	0.00143907
CARD16	6.82463	-1.48102	0.490506	-3.01937	0.00253297	0.00541413
CARD6	19.6867	-0.299277	0.383731	-0.779912	0.435443	0.520244
CARD8	318.349	-0.129321	0.0941889	-1.37299	0.169755	0.233419
CARD9	28.3841	0.09473	0.260985	0.362971	0.716626	0.778347
CARHSP1	1940.64	-0.530195	0.0571745	-9.27329	1.80499e-20	2.41617e-19
CARKD	505.168	-0.231085	0.0797845	-2.89636	0.00377517	0.00778595
CARM1	2349.19	0.484445	0.0668766	7.24387	4.36075e-13	3.09942e-12
CARNS1	10.0751	-0.656046	0.506386	-1.29555	0.195132	0.263276
CARS	979.972	0.0865827	0.0735338	1.17745	0.239014	0.313678
CARS2	431.31	1.05321	0.0871953	12.0787	1.36862e-33	4.77886e-32
CASC3	3561.72	-0.0841526	0.0423809	-1.98563	0.0470749	0.0758356
CASC4	1821.26	-0.794191	0.0649904	-12.2201	2.42725e-34	9.00636e-33
CASC5	1236.56	-0.0632639	0.0960673	-0.658537	0.510193	0.59145
CASD1	144.628	0.0405107	0.11834	0.342323	0.732107	0.791504
CASK	485.771	-0.635093	0.0988149	-6.4271	1.3006e-10	7.21176e-10
CASKIN1	145.908	0.110038	0.140157	0.785103	0.432393	0.517342
CASKIN2	773.246	-0.223741	0.0748105	-2.99077	0.00278278	0.00589654
CASP1	29.1738	0.428342	0.241595	1.77297	0.076233	0.116126
CASP10	6.08622	-0.850601	0.634108	-1.34141	0.179786	0.24548
CASP2	687.966	-0.0911158	0.0715771	-1.27297	0.203028	0.272045
CASP3	789.703	-0.0339175	0.0788401	-0.430206	0.667046	0.735559
CASP4	545.772	-0.378712	0.13794	-2.74549	0.0060421	0.0119574
CASP6	464.092	-0.15742	0.0702582	-2.24059	0.0250529	0.0432143
CASP7	602.881	-0.237849	0.0884896	-2.68787	0.00719089	0.0139951
CASP8	234.275	0.607442	0.112727	5.38861	7.10032e-08	2.88554e-07
CASP8AP2	995.29	-0.396503	0.119584	-3.31568	0.000914209	0.00210169
CASP9	191.681	-0.142288	0.119665	-1.18905	0.23442	0.30825
CASS4	5.73812	1.62662	0.586239	2.77466	0.00552588	0.0110168
CAST	3447.58	-0.0409768	0.0494806	-0.828139	0.407592	0.491921
CASZ1	235.6	-1.01732	0.110747	-9.18597	4.07839e-20	5.30119e-19
CAT	868.92	0.0528425	0.0639672	0.826088	0.408754	0.493043
CATSPER1	43.858	0.237645	0.189266	1.25561	0.209257	0.27933
CATSPER2	25.3066	-0.871785	0.332842	-2.61922	0.00881322	0.0168036
CATSPER2P1	4.70204	-0.311824	0.60966	-0.511473	0.60902	0.684134
CATSPER3	9.78745	-0.0590291	0.422039	-0.139867	0.888765	0.915882
[truncated: 12,807 more rows]

## Sheet: Table 5
List of primers used for RT-qPCR
	Gene	Forward	Reverse	Efficiency
Mouse (mm9)	Plagl1	TGAAGCAATCAAGCAGGAAC	CGTCATGGCTGCTTAGGCT	97.4
	Polr2a	CTTTGAGGAAACGGTGGATGTC	TCCCTTCATCGGGTCACTCT	95
Human (hg19)	PLAGL1	CAAGTGTGTGCAGCCTGACTGT	GAACGTCTTCTCACAGTGAGCAC	104.6
	GAPDH	TGGTGCTCAGTGTAGCCCAG	GGACCTGACCTGCCGTCTAG	103.8

## Sheet: Table 6
HTR-8/SVneo HISAT2 results
Number of reads and alignment percentages for the HTR-8/SVneo RNA-seq samples
	Read Counts		% HISAT2 Alignments
Biological Replicate	Knockdown	Neg. Ctrl	Knockdown	Neg. Ctrl
Replicate 1	31861208	39739161	93.55	92.0267
Replicate 2	40594453	31595194	91.7567	94.3067
Replicate 3	29561349	31130897	94.4033	93.9033
Replicate 4	39725450	40720723	95.47	93.9667
Replicate 5	43701658	44152602	94.45	93.73
Replicate 6	38609947	34964170	93.17	94.8067
Replicate 7	43040372	33981099	95.45	94.56
Replicate 8	18896099	32115172	92.6167	91.17
					9315470	9315470

## Sheet: Table 7
Target enhancer primers
Enhancer	Forward	Reverse	Vector
COL1A1	GGTTTCTAGGCTAAGGGTGCC	CCTCGGGTGTGTGGGTTG	PGL4.23 LIC
DLC1	GGGTTTTAGATTGCCACCGC	AACTGGAATGAGAGGCTGCG	PGL4.23 LIC
ARHGEF3	CCTCAGTGGGCATGGCTTAA	GGAGACGGAGAGAAAGCGAG	PGL4.23 LIC
IRS1	ACAAGGGTGAGCGAGCTTT	CTCTTTGCTTGGCTCTGGAC	PGL4.23 LIC
IGF2BP1	GGCTGGAATGTCTGGAATGT	GGCTATCCCCTTGGGTTTTA	PGL4.23 LIC
